# Supplementary material for: Comparison of Brain Transcriptome of the Greater Horseshoe Bats (Rhinolophus ferrumequinum) in Active and Torpid Episodes
Source: PLoS One. 2014 Sep 24;9(9):e107746. doi: 10.1371/journal.pone.0107746 (PMC4174523; doi:10.1371/journal.pone.0107746)
Supplement: Table S1 — Top 10 represented GO categories of biological process and molecular function. (XLSX) [file pone.0107746.s001.xlsx]

## Sheet: Sheet1
GO domain	GO Terms Accession	GO Terms Name	Number of genes	Total Number of genes	Proportion
BP	GO:0006915	apoptotic process	485	10793	0.0449365
	GO:0044267	cellular protein metabolic process	401	10793	0.0371537
	GO:0010467	gene expression	590	10793	0.0546651
	GO:0006468	protein phosphorylation	416	10793	0.0385435
	GO:0015031	protein transport	408	10793	0.0378023
	GO:0006355	regulation of transcription, DNA-dependent	917	10793	0.0849625
	GO:0007165	signal transduction	845	10793	0.0782915
	GO:0044281	small molecule metabolic process	990	10793	0.0917261
	GO:0006351	transcription, DNA-dependent	956	10793	0.0885759
	GO:0055085	transmembrane transport	406	10793	0.037617
MF	GO:0005524	ATP binding	1002	10793	0.092838
	GO:0003677	DNA binding	1010	10793	0.0935792
	GO:0046872	metal ion binding	759	10793	0.0703234
	GO:0003674	molecular_function	399	10793	0.0369684
	GO:0003676	nucleic acid binding	628	10793	0.0581859
	GO:0000166	nucleotide binding	407	10793	0.0377096
	GO:0005515	protein binding	5672	10793	0.525526
	GO:0003723	RNA binding	501	10793	0.046419
	GO:0003700	sequence-specific DNA binding transcription factor activity	434	10793	0.0402112
	GO:0008270	zinc ion binding	1008	10793	0.0933939
