# Supplementary material for: Comparison of Brain Transcriptome of the Greater Horseshoe Bats (Rhinolophus ferrumequinum) in Active and Torpid Episodes
Source: PLoS One. 2014 Sep 24;9(9):e107746. doi: 10.1371/journal.pone.0107746 (PMC4174523; doi:10.1371/journal.pone.0107746)
Supplement: Table S2 — The complete average FPKM values in active and torpor bat brain. (XLSX) [file pone.0107746.s002.xlsx]

## Sheet: TableS2
	Gene Symbol	average FPKM(torpid)	average FPKM(active)	F.D.R
	HSPA8	1344.6	300.326	3.89e-202
	SNAP25	862.109	101.904	1.98e-184
	CKB	207.091	1240.04	4.77e-154
	ALDOA	427.142	1679.4	1.07e-142
	ALDOC	491.472	1656.36	1.54e-116
	CALM1	991.69	318.317	9.56e-109
	TUBA1B	510.634	1607.16	1.16e-102
	CDR1	337.44	11.1648	7.29e-100
	MBP	71.7408	613.757	3.01e-95
	ATP1A3	184.368	874.79	1.13e-90
	HSP90AA1	444.634	63.984	1.58e-87
	CPE	476.506	91.2192	1.95e-80
	NDRG2	177.744	797.722	9.42e-79
	APOE	377.491	1187.52	2.78e-76
	RPS28	181.613	770.918	4.17e-72
	TUBA4A	179.549	760.195	9.34e-71
	SYT1	292.051	29.4048	5.18e-67
	NDUFA13	75.9168	495.254	2.6e-66
	SPARCL1	253.056	20.9856	2.32e-62
	ATP6V0C	321.907	980.736	1.73e-60
	COX4I1	262.08	867.619	2.66e-60
	NDUFV1	80.8224	469.718	4.96e-58
	RPS24	432.989	117.61	1.51e-56
	EEF1A2	223.987	755.059	4.16e-54
	CAMK2N1	463.248	144.192	1.41e-53
	CHN1	312.259	59.0496	2.39e-53
	BASP1	322.109	65.9232	1.09e-52
	TCEAL4	279.437	45.2448	1.59e-52
	S100A1	39.9456	331.219	3.48e-51
	PRNP	253.69	36.384	9.28e-51
	PKM	257.798	789.216	5.45e-49
	RTN4	273.888	48.5568	7.77e-49
	AL590867.1	225.139	27.552	2.06e-48
	SYN1	119.731	503.626	4.78e-47
	TUBB4A	53.856	346.118	1.77e-46
	RAB6A	162.029	7.3728	6.55e-46
	2014-09-07	168.595	11.9616	2.19e-44
	RPL28	216.96	678.058	8.37e-44
	RNASEK	87.4368	414.221	1.62e-43
	HSP90B1	166.051	11.5872	1.79e-43
	ITIH3	12.8832	208.531	8.76e-43
	AL139147.1	218.976	34.7136	5.17e-42
	NAPB	168.499	14.592	8.42e-42
	TTC3	159.85	13.1136	7.17e-40
	REEP5	172.262	18.2688	2.53e-39
	PPP1CB	165.034	16.704	5.46e-39
	PPP3CA	181.555	22.8096	7.08e-39
	NPM1	187.277	28.56	1.13e-36
	PPP2CB	258.269	65.4432	1.26e-36
	RPS20	172.349	545.165	4.36e-36
	TECR	111.869	426.336	5.06e-36
	EIF4A2	389.453	149.856	1.03e-35
	RPS27	441.898	1005.15	1.13e-35
	HMGCS1	123.398	6	1.25e-35
	PAFAH1B1	128.112	8.1312	6.94e-35
	UQCRB	210.586	42.9984	9.61e-35
	CEND1	54.3936	292.627	1.63e-34
	GABBR1	94.416	379.843	2.03e-34
	PRDX5	60.2112	305.501	2.14e-34
	PCP2	0	118.301	7.73e-34
	PAQR6	28.9056	222.816	8.51e-34
	PGRMC1	159.014	21.4464	9.94e-34
	HSPA5	170.16	27.3312	5.77e-33
	ITFG1	145.363	16.1376	8.58e-33
	NTRK2	153.917	19.9104	1.38e-32
	APLP1	134.342	447.878	2.72e-32
	KIF21A	117.946	8.1216	1.13e-31
	NCKAP1	113.789	6.5088	1.76e-31
	HIGD1A	171.005	30.24	5.18e-31
	RAB2A	153.59	23.1936	8.92e-31
	RPL8	243.197	635.29	1.05e-30
	ATP5B	311.27	748.253	2.45e-30
	CKMT1A	32.7264	215.318	7.95e-30
	RPL18A	321.581	760.416	1.05e-29
	RPS13	278.822	684.662	2.68e-29
	ATP6AP2	141.485	19.7952	4.81e-29
	SLC1A6	14.5824	159.158	9.29e-29
	ISCA1	137.693	18.8064	2.15e-28
	COPE	89.6832	333.254	6.07e-28
	RAB11B	72.1728	296.256	8.04e-28
	PSIP1	105.523	8.064	8.8e-28
	SUB1	125.827	15.7152	1.04e-27
	CANX	146.63	24.9984	1.09e-27
	RPS14	154.157	456.547	1.14e-27
	RPL9	291.456	110.784	1.25e-27
	CAPNS1	134.851	419.501	1.41e-27
	FKBP8	235.123	598.704	1.42e-27
	MIF	93.6384	340.147	2.02e-27
	ENO2	207.216	548.88	2.67e-27
	PHYHIP	119.472	387.6	3.12e-27
	CBLN1	11.3856	142.637	3.29e-27
	ATP6V1A	130.771	18.4224	3.29e-27
	SCG2	139.862	23.1264	7.21e-27
	GPX4	143.184	428.314	1.63e-26
	MAP1B	148.944	28.1856	1.89e-26
	DNM1	35.2128	206.17	2.07e-26
	UBL5	131.885	405.629	2.68e-26
	PYGM	4.9632	115.411	3.7e-26
	RPL3	195.418	519.763	4.24e-26
	GABRG2	98.0064	7.0368	4.66e-26
	GLTSCR2	62.2176	265.546	5.89e-26
	EEF2	294.931	684.307	6.5e-26
	CFL1	293.885	682.973	7.64e-26
	PFKM	47.8752	232.858	1.1e-25
	MATR3	83.904	3.1776	1.4e-25
	SBDS	95.952	7.104	1.77e-25
	RNF187	23.2704	169.882	2.5e-25
	HMGB1	123.686	17.856	2.63e-25
	TMEM59L	269.386	638.371	3.17e-25
	DDX5	131.539	22.32	4.07e-25
	SLC25A6	265.786	629.606	5.96e-25
	TOMM20	127.19	19.8912	7.78e-25
	GPM6B	111.83	13.3824	9.31e-25
	GPX3	28.2816	178.838	1.72e-24
	SCOC	94.8096	8.1504	1.8e-24
	COX6A1	206.333	525.456	2.34e-24
	UQCR10	60.1344	252.749	3.16e-24
	RPLP2	223.075	549.686	4.8e-24
	PFDN5	61.0464	254.054	4.82e-24
	LUZP6	116.784	17.136	7.25e-24
	RTN3	261.85	102.864	8.56e-24
	EIF4G2	136.205	27.2736	9.78e-24
	SEPW1	457.018	919.104	1.14e-23
	APP	365.885	179.558	1.69e-23
	GNG13	1.6128	92.2368	1.75e-23
	ENO1	146.035	410.774	3.27e-23
	YWHAB	179.069	51.5808	3.83e-23
	DNAJA1	142.723	31.4688	4.71e-23
	GNG3	191.395	487.843	7.04e-23
	TFRC	78.3264	3.9264	7.13e-23
	RPS3	162.067	437.578	7.64e-23
	ACTB	246.643	580.867	8.11e-23
	SEC63	74.8416	3.2928	1.05e-22
	CSDE1	94.1664	9.9072	1.54e-22
	ACTR2	86.352	6.9984	1.55e-22
	SERPINI1	107.923	15.3408	1.77e-22
	HNRNPA3	141.408	31.2672	2.45e-22
	ATP6V1C1	102.989	13.2672	2.68e-22
	ARL1	82.8576	6.2016	3.06e-22
	CUEDC2	50.8224	220.915	3.49e-22
	RPL15	163.968	44.832	4.12e-22
	FAIM2	87.3408	295.114	5.33e-22
	SYT4	84.2208	7.104	6.08e-22
	HSPA9	147.83	36.0768	8.22e-22
	PIK3R1	78.8064	5.2416	8.72e-22
	MAPK8IP1	107.933	330.941	9.12e-22
	UBQLN1	94.3488	10.32	9.38e-22
	SNCB	188.381	474.221	9.83e-22
	NDUFB7	98.0736	312.97	1.03e-21
	TMED2	106.781	16.1472	1.42e-21
	EIF3K	125.827	361.488	2.47e-21
	HDGFRP3	63.3312	1.392	2.92e-21
	CAMK2N2	48.672	212.582	3.39e-21
	GPR37L1	24.7488	155.587	3.46e-21
	NNAT	68.1504	250.963	5.41e-21
	BHLHB9	288.653	132.374	5.51e-21
	NRCAM	114.24	20.688	7.19e-21
	PREPL	88.5024	9.8976	8.18e-21
	MTPN	83.6832	7.9776	9e-21
	PPP1CC	117.85	23.3664	9.27e-21
	ACTG1	380.986	773.482	9.35e-21
	SLC4A7	77.5776	6.2208	1.01e-20
	GPM6A	177.792	57.4752	1.35e-20
	HBA2	10.7232	113.136	1.4e-20
	UBE2D3	155.904	44.6112	1.44e-20
	TMEM30A	79.872	7.1808	1.85e-20
	NACA	219.59	85.6224	1.9e-20
	MAPK8IP2	33.168	172.406	1.99e-20
	IDH3G	33.552	173.242	1.99e-20
	KIF5C	88.9344	10.8672	2.36e-20
	PSMB5	85.8144	280.042	3.05e-20
	CD47	81.7632	7.2	3.38e-20
	PPP3R1	110.429	20.3136	3.59e-20
	SET	99.4944	15.4176	3.89e-20
	PPP2R1A	126.384	355.392	4.65e-20
	CNBP	107.222	18.816	5.13e-20
	RPL23	310.858	153.149	5.44e-20
	WAC	75.84	6.1536	7.21e-20
	EEF1G	166.829	422.4	1.04e-19
	DSTN	187.421	66.1152	1.21e-19
	NDFIP2	76.368	6.4608	1.44e-19
	NDUFS8	58.848	221.299	2.11e-19
	HSPH1	83.088	9.9456	2.22e-19
	EIF5	97.296	15.024	2.37e-19
	RPS23	263.155	576.864	2.47e-19
	B2M	128.957	31.5936	2.55e-19
	PRDX2	97.9776	296.602	3.62e-19
	UQCRC1	65.2896	234.413	3.96e-19
	PVALB	4.6368	88.6464	4.3e-19
	PAIP2	103.853	19.344	5.29e-19
	THY1	182.544	442.886	5.85e-19
	ACSL3	68.8704	4.464	8.51e-19
	CTSD	111.264	318.902	8.97e-19
	PTMA	173.808	60.7488	9.79e-19
	MAP2	73.488	6.9408	1.11e-18
	CDK16	21.792	135.84	1.52e-18
	SERINC1	109.027	22.704	1.54e-18
	STMN3	145.469	377.635	1.66e-18
	YME1L1	68.5152	4.6752	1.7e-18
	EIF3F	62.0736	224.909	1.72e-18
	CALB2	58.0032	214.867	1.76e-18
	GABRB3	70.6368	5.8272	1.94e-18
	RPS26	199.286	466.646	2.65e-18
	RAB10	66.7488	4.6176	3.4e-18
	PPP1R1B	71.472	239.798	3.43e-18
	SLC17A7	157.939	396.758	3.62e-18
	TAX1BP1	61.632	2.592	3.74e-18
	RB1CC1	61.5744	3.3024	3.74e-18
	EID1	92.0256	15.0816	4.84e-18
	FGF13	92.4096	15.4368	4.84e-18
	RBM39	76.512	8.304	5.71e-18
	CSNK2B	52.4256	201.754	6e-18
	PPP1R2	62.9472	3.408	6.58e-18
	MAP4K3	60.3168	2.7744	7.56e-18
	SLC6A9	5.8656	86.3712	8.92e-18
	CMAS	84.48	12.1248	1.38e-17
	ATP1B2	157.91	389.376	1.44e-17
	GABRD	42.864	179.107	1.6e-17
	FAM115A	89.8272	15.6864	1.62e-17
	SEZ6L2	70.272	233.549	1.8e-17
	YWHAQ	208.618	88.1664	2.02e-17
	HCN2	45.2832	182.304	2.3e-17
	C4orf48	44.3808	180.077	2.37e-17
	GABRA1	72.4608	7.3152	2.59e-17
	PTP4A1	78.7968	10.4256	2.82e-17
	AGT	127.286	337.306	2.99e-17
	MYO5A	58.2912	3.1488	3.09e-17
	CAPZA2	77.088	9.5904	3.29e-17
	HSPB6	51.2064	194.333	3.56e-17
	PDK2	51.2928	194.246	3.56e-17
	SYP	180.106	425.011	3.6e-17
	CNP	43.4496	178.013	3.8e-17
	SUCLA2	73.5744	8.1792	3.94e-17
	MACF1	74.0064	8.8608	3.95e-17
	VAMP4	47.1552	0	3.95e-17
	NSF	173.52	65.5968	4.36e-17
	CLSTN3	47.7312	187.219	4.37e-17
	RAB1A	82.8096	12.5664	4.69e-17
	CACYBP	71.232	7.92	5.02e-17
	TMEM47	70.6752	8.1024	5.02e-17
	APBB1	73.8528	238.31	5.14e-17
	SOD2	63.2256	4.8	5.42e-17
	PPP2R4	69.4848	228.125	6.27e-17
	PRKACB	57.5424	2.6976	6.27e-17
	ACTR3	72.8928	8.6112	7.53e-17
	DNAJA2	108.192	25.8816	8.3e-17
	RPL38	66.4608	221.386	8.78e-17
	CACNA2D1	53.6736	1.7952	8.79e-17
	2014-09-04	16.0416	113.136	9.45e-17
	FAM204A	60.768	3.9936	1.04e-16
	RAD21	65.3664	6.1152	1.05e-16
	WASF1	97.2288	20.1504	1.05e-16
	PSMD12	62.0544	4.9248	1.08e-16
	PSMC6	62.8128	4.7808	1.08e-16
	POMP	89.3184	15.9552	1.12e-16
	HSPA13	56.784	2.9472	1.27e-16
	TMEM106B	56.7648	2.544	1.27e-16
	FAM49A	72.1536	8.7552	1.43e-16
	SUMO1	85.584	14.1888	1.51e-16
	DCTN1	82.752	251.616	1.53e-16
	FBXO11	64.1088	5.3472	2.05e-16
	PEG10	61.9104	4.8768	2.16e-16
	STMN2	115.603	30.72	2.33e-16
	AZIN1	78.0384	11.0592	2.38e-16
	OTUB1	59.0976	205.018	2.77e-16
	NDUFA7	129.706	331.747	3.85e-16
	SDCBP	66.4896	6.8928	3.94e-16
	DYNC1LI1	63.0816	5.9712	3.94e-16
	CAMSAP2	66.0384	6.7584	4e-16
	NAPG	62.88	6.2112	4e-16
	KIF3A	63.1392	5.7024	4e-16
	CAB39	63.8112	5.3184	4e-16
	MAPK6	54.9504	2.9088	5.24e-16
	ITM2C	165.955	391.67	5.31e-16
	PCMT1	118.214	33.3888	5.9e-16
	PTPRN	60	203.53	5.99e-16
	RPSA	140.198	348.922	6.02e-16
	GSTP1	55.4208	195.686	6.09e-16
	ST6GALNAC6	57.456	200.131	7.24e-16
	ATP8A1	64.9536	7.056	7.48e-16
	TOMM70A	65.4144	6.48	7.48e-16
	CUL3	58.0512	4.1088	7.64e-16
	SGTB	57.264	3.3696	7.64e-16
	CLIP1	62.6208	5.6256	7.81e-16
	LPPR4	62.3232	5.5776	7.81e-16
	FAM171B	50.7456	2.3808	7.98e-16
	EIF3G	42.6144	168.163	8.03e-16
	PLEKHB1	20.7552	121.008	8.27e-16
	RHEB	173.664	70.0224	9.42e-16
	NDUFS6	58.4544	200.65	9.67e-16
	STX1B	54.7968	192.931	9.75e-16
	CSRP1	36.9696	157.507	1.02e-15
	CCT6A	66.3072	7.6608	1.37e-15
	RUFY3	56.6496	3.9264	1.49e-15
	COX5B	206.947	454.57	1.62e-15
	SOGA3	58.6272	4.6464	1.72e-15
	GRIN1	65.6832	211.891	2.12e-15
	SYT2	21.744	120.797	2.36e-15
	PNMA2	88.464	18.192	2.54e-15
	KIF5B	55.2192	3.8304	2.91e-15
	NUDT4	55.2576	3.7056	2.91e-15
	RAB3A	146.822	354.509	2.97e-15
	TTC9B	9.2736	86.9472	3.31e-15
	GPX1	45.3312	170.582	3.49e-15
	LY6E	91.4208	257.242	4.29e-15
	SMEK2	51.3696	3.1584	4.39e-15
	KIDINS220	52.1952	2.9376	4.39e-15
	ST13	79.2096	14.64	4.85e-15
	PFKP	64.1664	207.274	4.96e-15
	PTPLAD1	81.3024	15.4752	6e-15
	MCFD2	56.736	4.7232	6.79e-15
	DNAJB9	56.592	4.752	6.8e-15
	MDH1	221.424	108.384	6.8e-15
	SLC25A46	47.6256	2.3808	7.21e-15
	ATP6V1F	113.059	294.336	7.26e-15
	PPP3CB	110.381	31.9776	7.79e-15
	VPS28	59.2608	196.358	8.82e-15
	PNMA1	183.562	80.7648	9.03e-15
	MFSD6	68.4576	9.5424	9.11e-15
	HDLBP	55.488	189.034	9.3e-15
	ACOT7	83.3568	240.97	9.5e-15
	PCNP	58.5024	5.5584	1.13e-14
	OSBPL1A	74.2944	12.7776	1.14e-14
	ATP6V0D1	81.4848	236.87	1.25e-14
	HSPA4	65.1264	8.1792	1.3e-14
	PPP1R14A	4.3008	66.5088	1.49e-14
	EEF1E1	46.9056	2.1792	1.5e-14
	LXN	94.0512	22.6656	1.67e-14
	PRKCE	67.0752	9.408	1.7e-14
	CHURC1	50.2656	3.3024	1.81e-14
	IFT57	50.1696	2.7744	1.81e-14
	CTSF	29.1264	132.931	1.9e-14
	ABCA5	43.2864	0.8448	2.16e-14
	APPL1	43.6704	1.1136	2.16e-14
	SEC62	68.7168	10.5504	2.26e-14
	SHF	7.9584	78.6816	2.38e-14
	SH3BGRL3	74.1984	220.982	2.61e-14
	HIF1A	54.5376	4.7424	2.68e-14
	MAG	12.96	94.3968	2.69e-14
	SLC30A9	55.0656	4.6944	2.69e-14
	TTC19	95.2608	23.7888	2.89e-14
	CADM3	118.464	297.994	3.05e-14
	SLC22A17	54.3744	184.31	3.35e-14
	RPL36	146.026	343.766	3.62e-14
	CRYAB	16.0512	100.838	4.15e-14
	LAPTM4A	146.304	56.3712	4.21e-14
	SEZ6	39.648	152.813	4.27e-14
	SLU7	51.3696	3.4272	4.3e-14
	NPDC1	44.2272	161.952	4.41e-14
	MTCH1	201.85	431.722	4.46e-14
	SON	63.1872	8.4288	4.66e-14
	BRSK1	42.96	159.994	4.77e-14
	TMOD2	53.8176	4.8672	5.33e-14
	HTRA1	144.931	340.714	5.66e-14
	UBL3	61.6128	7.3728	5.77e-14
	COX5A	139.757	331.891	7.05e-14
	R3HDM1	71.1168	12.8736	7.05e-14
	GJA1	70.5792	12.6432	7.07e-14
	PHAX	50.5248	4.2816	8.45e-14
	PHPT1	53.2704	177.773	8.92e-14
	SLC1A3	106.032	32.0832	9.42e-14
	PUF60	43.8336	160.051	9.89e-14
	PSMD8	118.061	293.923	1.03e-13
	RPS16	172.32	384.326	1.07e-13
	IDH3B	55.056	180.163	1.08e-13
	G3BP2	64.224	9.8112	1.1e-13
	PPP3CC	129.821	46.8	1.1e-13
	HNRNPH1	64.3296	9.648	1.1e-13
	GDI1	211.632	442.982	1.46e-13
	HECTD1	46.9632	3.3408	1.52e-13
	RAB12	61.92	8.6304	1.67e-13
	SPTAN1	67.7472	204.71	1.73e-13
	ABCA2	53.6256	177.974	1.73e-13
	NARS	67.728	11.0784	1.77e-13
	PSMA3	59.6736	7.6032	2e-13
	PTP4A2	63.696	9.6384	2.06e-13
	RAP1A	56.6592	6.7104	2.46e-13
	MYL6	170.4	377.702	2.5e-13
	STAU2	71.1744	13.92	2.54e-13
	NCL	65.0496	10.8672	2.55e-13
	GPI	201.84	425.002	2.64e-13
	SMIM14	46.032	3.1776	3.08e-13
	ZFR	46.1088	2.736	3.08e-13
	SCFD1	46.4352	2.736	3.08e-13
	FGF12	53.3472	5.856	3.18e-13
	OXR1	53.952	5.616	3.18e-13
	EFR3A	48.7008	4.2624	3.27e-13
	RFK	51.3792	4.7424	3.63e-13
	GGNBP2	51.6768	4.9824	3.63e-13
	TMED10	83.3664	19.7952	4.02e-13
	PPIA	94.1472	248.189	4.04e-13
	SCD5	139.69	55.3536	4.15e-13
	SRSF7	102.499	31.9488	4.15e-13
	SEMA7A	21.2448	107.894	4.25e-13
	NCAM2	39.4272	1.3152	4.32e-13
	NDUFS2	74.3328	212.707	4.45e-13
	NDUFS7	70.8768	207.658	4.69e-13
	PITPNM1	44.304	156.451	4.95e-13
	CYCS	96.24	27.4464	5.41e-13
	HSPD1	60.7488	8.2848	5.66e-13
	CALY	64.4736	194.294	6.02e-13
	VEGFB	30.6048	128.534	6.17e-13
	HINT3	45.3504	2.4672	6.23e-13
	ATAD1	48.2016	3.984	6.44e-13
	TPPP3	28.3488	123.408	6.51e-13
	B3GNT1	193.008	408.048	6.73e-13
	SCG3	57.9456	8.1312	6.91e-13
	USP34	50.9376	5.2128	6.91e-13
	HMGCR	51.12	4.992	6.92e-13
	SEC11C	100.406	31.0272	7.4e-13
	CDIP1	50.3904	166.397	8.55e-13
	2014-09-05	220.099	447.158	1.09e-12
	RNF11	78.0384	17.856	1.16e-12
	RPS19BP1	11.088	81.312	1.16e-12
	ZNF385A	14.9568	91.9488	1.25e-12
	QKI	44.496	3.1872	1.26e-12
	GRSF1	46.9728	4.224	1.26e-12
	RASGRP1	43.7472	2.9472	1.27e-12
	MTSS1L	38.5344	142.07	1.28e-12
	CD81	125.376	298.042	1.4e-12
	SHFM1	172.55	81.2064	1.52e-12
	COX8A	201.878	418.81	1.53e-12
	CHGA	44.064	153.734	1.65e-12
	CBX3	54.0864	7.1904	1.7e-12
	MAP3K10	23.52	109.219	1.83e-12
	KLC2	33.7152	131.347	1.84e-12
	NFAT5	37.8528	0.6144	1.92e-12
	RSF1	41.4816	2.1792	1.93e-12
	GOLGA7B	31.3248	127.91	2.11e-12
	TSPYL2	182.611	88.8384	2.24e-12
	HSBP1	66.0576	12.6144	2.24e-12
	TM9SF2	59.7696	9.5328	2.45e-12
	PPM1B	48.9312	5.0496	2.49e-12
	CHMP1B	46.368	3.9072	2.49e-12
	AKAP11	48.576	4.464	2.49e-12
	WDR47	45.6576	3.744	2.5e-12
	ITGB1	46.5504	3.9936	2.5e-12
	SLTM	42.7872	2.928	2.56e-12
	UBE2V2	43.0368	3.1488	2.56e-12
	HDAC2	43.488	3.2256	2.56e-12
	PRKCG	75.984	211.498	2.59e-12
	SLC25A23	34.848	132.893	2.64e-12
	MGST3	83.2224	223.277	2.98e-12
	NCOR1	72.5376	16.7904	3.12e-12
	PCP4	127.392	297.581	3.25e-12
	RALGAPA1	40.6176	2.256	3.82e-12
	ZIC1	18.4224	95.568	4e-12
	LCAT	10.5888	77.0112	4.26e-12
	DHRS7	54.4896	7.4016	4.46e-12
	TUSC3	50.1504	5.4144	4.49e-12
	GLUL	219.773	442.051	4.54e-12
	ZMIZ2	32.8032	127.421	4.59e-12
	SRP9	48.2016	4.7712	4.77e-12
	BCLAF1	44.8896	3.5328	4.91e-12
	SERBP1	70.2912	14.8896	5.1e-12
	GNAQ	41.7984	2.88	5.17e-12
	RPS9	212.861	429.821	5.34e-12
	NEFM	92.9856	28.4832	5.91e-12
	MAF1	39.2544	139.834	5.94e-12
	KLHL2	52.1568	7.008	6.13e-12
	C19orf43	21.4272	101.731	6.92e-12
	AP2M1	194.4	400.723	6.99e-12
	ATP6V0E2	53.4432	168.154	7.52e-12
	CDK17	39.7536	2.1888	7.62e-12
	OSBPL8	39.12	1.4784	7.62e-12
	PRRT2	56.1024	170.784	8.27e-12
	PNMAL2	30.0864	119.808	8.4e-12
	DST	35.3952	1.4112	8.56e-12
	BTBD1	48.8352	5.28	8.68e-12
	C11orf58	69.0816	14.9376	8.91e-12
	PPP1R17	3.6768	55.3824	9.02e-12
	PTGES3	79.4112	21.5424	9.4e-12
	FAM168B	77.7696	20.3808	9.57e-12
	RSRC2	44.2176	3.6864	9.67e-12
	TM9SF3	44.3424	3.3792	9.67e-12
	KIF2A	43.92	4.0896	9.67e-12
	FBXW7	44.5248	4.272	9.67e-12
	TOP2B	41.6256	2.8704	1.04e-11
	DLD	50.9376	6.4992	1.16e-11
	CSNK1A1	50.5632	6.3552	1.16e-11
	SLC1A2	63.2832	12.5184	1.23e-11
	ERGIC3	29.6832	119.491	1.29e-11
	LRP3	11.5968	76.9536	1.46e-11
	MZT1	38.8128	2.0544	1.52e-11
	CEP350	37.9488	1.4784	1.52e-11
	EDF1	96.768	242.006	1.53e-11
	POLR3H	58.224	174.336	1.67e-11
	DDT	22.1856	101.424	1.73e-11
	MYCBP2	46.08	4.896	1.74e-11
	ZMYND11	46.2336	4.3776	1.74e-11
	SHANK1	47.0592	152.794	1.75e-11
	SLC25A36	34.1856	1.4112	1.8e-11
	GLRB	43.2192	3.9264	1.9e-11
	ANKMY2	43.4784	4.3104	1.9e-11
	ENC1	94.4352	30.6432	2.04e-11
	KIF5A	110.074	40.8192	2.05e-11
	TSPAN13	54.4896	8.6496	2.05e-11
	TRIM2	40.4352	3.264	2.1e-11
	NECAB1	40.4352	2.592	2.1e-11
	RAB1B	46.9728	151.901	2.56e-11
	BZW1	87.8016	27.216	3.02e-11
	JMJD1C	37.248	1.6032	3.04e-11
	ADD3	37.4976	2.2752	3.04e-11
	RAB5A	48.0288	6.2208	3.04e-11
	ALCAM	37.8912	2.208	3.06e-11
	AMY2A	47.6448	5.8848	3.06e-11
	PAIP1	45.3888	4.3392	3.32e-11
	DDX1	59.472	11.232	3.44e-11
	ECH1	15.1392	84.3936	3.71e-11
	DDHD2	54.2016	8.7648	3.72e-11
	SGIP1	42.4128	3.6576	3.74e-11
	PPP2R5C	61.872	12.0192	3.82e-11
	CAB39L	39.3024	3.0528	4.24e-11
	PDP1	39.6096	3.2256	4.24e-11
	RPL29	181.651	373.651	4.33e-11
	TPI1	85.9968	219.888	4.66e-11
	HNRNPK	123.571	52.2144	4.75e-11
	OMG	55.5264	9.5712	4.88e-11
	NAP1L1	55.7472	9.5712	4.88e-11
	ANAPC11	9.1488	70.1952	4.93e-11
	EPB49	41.0304	137.971	5.21e-11
	MAP1LC3B	84.7392	25.9104	5.25e-11
	RABGAP1L	50.8704	7.9968	5.32e-11
	FKBP3	46.8	5.3376	5.67e-11
	GLS	47.4912	6.0768	5.67e-11
	RBM25	46.5696	5.2992	5.67e-11
	PDE1A	36.7776	2.256	6.09e-11
	UBR3	36.4224	1.6896	6.09e-11
	TMEM57	44.5536	4.464	6.34e-11
	DLG4	100.358	242.669	6.73e-11
	USP7	53.2224	8.1888	6.77e-11
	HNRNPR	41.616	3.9936	7.31e-11
	HSPA4L	41.4048	4.1088	7.34e-11
	CRMP1	91.2288	226.733	7.34e-11
	NEBL	40.848	3.792	7.34e-11
	SNAP91	87.8016	28.176	7.34e-11
	MIB1	32.1792	1.1232	7.98e-11
	PHGDH	26.8512	108.566	8.47e-11
	DNTTIP2	38.0064	2.4288	8.54e-11
	TERF1	38.6208	2.448	8.54e-11
	SMARCA5	38.2272	2.6496	8.54e-11
	DHX30	42.7872	141.283	8.78e-11
	AC024592.12	109.421	256.474	9.13e-11
	SUCLG1	48	149.76	1.01e-10
	PUM2	46.3872	5.2992	1.05e-10
	SNX17	18.1248	89.52	1.08e-10
	RALY	20.1408	93.504	1.1e-10
	MDM2	42.9216	4.7136	1.21e-10
	LUC7L2	43.6128	5.0496	1.21e-10
	FAR1	35.1072	2.4	1.22e-10
	KPNA4	35.3952	1.824	1.22e-10
	STRBP	35.1072	2.1216	1.22e-10
	GLUD1	113.76	46.2816	1.25e-10
	OGDH	9.888	67.7088	1.43e-10
	BNIP3L	40.5696	4.2144	1.44e-10
	PPIG	40.0608	4.128	1.44e-10
	CYP51A1	40.224	3.6864	1.44e-10
	COA3	41.8752	137.846	1.48e-10
	GABARAPL2	113.078	261.427	1.51e-10
	RSL24D1	37.5648	2.6688	1.72e-10
	TMEFF1	37.7664	2.5824	1.72e-10
	STX7	37.9008	2.7168	1.72e-10
	MAPK9	49.1232	8.16	1.82e-10
	MAPRE2	101.453	38.4864	1.83e-10
	TBCB	114.797	48.0288	2.07e-10
	LMO4	81.5424	26.3136	2.25e-10
	MED13L	42.4704	5.0688	2.31e-10
	CPNE6	38.6784	129.629	2.32e-10
	INPP5A	13.2096	75.6	2.33e-10
	GBAS	65.3472	16.3872	2.38e-10
	MAPK1	87.5424	29.7792	2.42e-10
	SC5DL	34.6752	1.7568	2.45e-10
	CCP110	34.9632	1.4976	2.45e-10
	RBBP6	63.0528	15.4272	2.45e-10
	COPS2	34.6272	2.1984	2.45e-10
	ARHGAP5	34.0992	1.9488	2.45e-10
	USP33	34.7808	2.1408	2.46e-10
	SPIN1	52.656	9.5328	2.75e-10
	TXNL1	46.464	7.1808	2.8e-10
	USP15	39.072	3.3984	2.83e-10
	GPBP1	39.1968	3.408	2.83e-10
	SPTBN1	82.848	27.2064	3.27e-10
	CBLN3	0.7104	39.1104	3.41e-10
	SRRM3	38.8128	128.947	3.44e-10
	IMPA1	55.584	11.8176	3.48e-10
	PTOV1	46.8672	143.885	3.51e-10
	CCSER2	30.5568	1.008	3.52e-10
	CCT8	105.302	41.8464	3.54e-10
	RNF13	44.0256	5.6736	3.61e-10
	KCTD3	44.592	5.328	3.61e-10
	PDCD5	66.1632	16.9728	3.95e-10
	NRXN1	50.1792	8.2848	4.05e-10
	SYTL2	40.8576	5.0784	4.38e-10
	TUBG1	17.5392	83.5392	4.4e-10
	LRPPRC	40.8768	4.3488	4.4e-10
	C6orf57	41.1456	5.1744	4.4e-10
	UCHL5	51.7056	10.0128	4.88e-10
	SSX2IP	33.8784	1.6032	4.91e-10
	IDE	33.2448	2.3808	4.91e-10
	PSMC4	38.2656	126.48	5.03e-10
	ADSS	38.2368	4.2048	5.53e-10
	MGEA5	38.6016	3.8784	5.53e-10
	HTATSF1	38.1024	3.8304	5.53e-10
	INPP5F	38.0544	3.6672	5.53e-10
	UQCRQ	28.5216	107.146	6.06e-10
	REEP1	46.6656	7.3152	6.23e-10
	MT2A	47.8368	144.682	6.35e-10
	KIAA1715	36.4032	2.6304	6.52e-10
	LIMK1	28.032	105.562	6.52e-10
	RASGEF1B	36.3072	2.5248	6.52e-10
	CRIP2	59.7984	165.264	6.52e-10
	DPP8	36.096	2.832	6.52e-10
	ZDHHC17	36.8448	2.496	6.54e-10
	PTPN11	36.1344	2.976	6.56e-10
	GAD2	58.3776	13.4784	6.66e-10
	CDV3	43.2576	5.6352	6.69e-10
	ROGDI	26.7168	103.901	7.12e-10
	RHOT1	29.6928	1.3248	7.39e-10
	ZYG11B	30.2208	1.248	7.39e-10
	HOMER1	29.8272	1.4304	7.39e-10
	SP3	29.9904	1.2288	7.39e-10
	ZNF638	29.4816	1.296	7.39e-10
	DUSP12	40.2048	4.416	8.39e-10
	ASH1L	40.5024	4.4064	8.39e-10
	STAT1	40.4928	4.8384	8.39e-10
	ZFP91-CNTF	40.4736	4.6176	8.39e-10
	SRP19	40.3488	4.6176	8.39e-10
	UBE2K	40.272	4.5504	8.39e-10
	DNAJC6	51.1008	9.3024	8.67e-10
	MAP1LC3A	8.736	61.7568	8.78e-10
	NCDN	66.6816	175.594	8.8e-10
	ACTR1B	45.5232	138.682	9.31e-10
	SPTBN2	42.2016	132.394	9.5e-10
	ELOVL4	32.7168	2.0448	9.86e-10
	MEGF9	43.8336	6.2784	9.88e-10
	FKBP4	46.6848	141.494	1.03e-09
	PRDX6	82.7424	203.472	1.03e-09
	SCARB2	68.4864	18.7392	1.05e-09
	TSPAN3	133.805	64.4544	1.08e-09
	AASDHPPT	37.8528	3.6576	1.08e-09
	VAPA	56.1024	12.3264	1.11e-09
	MFF	57.1296	13.1808	1.15e-09
	SULT4A1	146.563	306.576	1.15e-09
	H1FX	34.896	117.494	1.16e-09
	SNRNP25	40.0608	128.986	1.22e-09
	SPOCK3	35.6736	2.6976	1.24e-09
	CPEB4	35.76	2.9088	1.24e-09
	C1QL4	35.8656	2.9568	1.25e-09
	RANBP9	42.72	5.7312	1.25e-09
	PPP2R2B	74.2464	23.2032	1.25e-09
	CNOT7	35.0496	2.4192	1.25e-09
	TAC1	41.8752	6.0768	1.25e-09
	CDC37L1	35.6832	2.5056	1.25e-09
	NCOA7	35.376	3.0432	1.25e-09
	PTEN	35.8656	2.7744	1.26e-09
	APOD	24.192	95.664	1.32e-09
	ARPP19	48.4032	8.304	1.33e-09
	PRODH	11.5392	68.3232	1.35e-09
	MFGE8	39.7248	126.374	1.41e-09
	ARL6IP1	117.466	53.2128	1.42e-09
	PRMT2	35.3472	119.261	1.52e-09
	SLC35F5	28.896	0.8928	1.55e-09
	ACSL4	28.3968	1.296	1.55e-09
	UGCG	28.9344	1.2672	1.55e-09
	KTN1	28.5216	1.0464	1.55e-09
	GSTM1	13.1712	72.1536	1.57e-09
	MSMO1	39.4848	4.9056	1.6e-09
	FAM3C	39.7056	4.5216	1.6e-09
	STT3B	39.3408	4.4544	1.6e-09
	HNRNPA1	112.858	50.2464	1.64e-09
	AVP	34.3392	115.997	1.7e-09
	AP3B2	17.808	82.6176	1.74e-09
	NDUFA5	65.7504	18.6048	1.79e-09
	PDXP	86.2464	208.464	1.83e-09
	C19orf70	48.24	141.542	1.85e-09
	ADRBK1	63.4464	168.48	1.91e-09
	AFF4	31.6992	1.584	1.98e-09
	ARFGEF1	32.016	2.0832	1.98e-09
	USP25	31.3248	1.9872	1.98e-09
	PSMD3	89.7312	212.582	2.02e-09
	ARF4	89.4432	33.9072	2.1e-09
	AKAP6	36.576	4.2912	2.11e-09
	ORC4	36.4896	3.552	2.11e-09
	SNX14	36.2976	3.5328	2.11e-09
	THOC7	41.7216	6.1248	2.3e-09
	CYB5R3	108.403	242.774	2.37e-09
	RPS6KA4	12.2016	69.456	2.37e-09
	SLC30A5	34.2048	3.312	2.39e-09
	KIAA1109	34.1472	2.784	2.39e-09
	ETF1	34.608	2.7072	2.39e-09
	PNISR	34.2912	3.0624	2.39e-09
	SLC39A10	34.8864	3.216	2.39e-09
	RPS6KC1	34.9824	2.6112	2.39e-09
	PC	40.8	126.778	2.6e-09
	EMC3	66.4416	19.4592	2.84e-09
	FXYD7	60.7776	161.914	3.01e-09
	ITIH1	0	30.6624	3.08e-09
	TUSC5	0	30.2784	3.08e-09
	ANKIB1	27.4176	0.9216	3.24e-09
	CASC4	27.8016	1.0368	3.24e-09
	GOLGA4	27.8592	1.1136	3.24e-09
	2014-09-15	54.0288	12.9504	3.39e-09
	SERF2	20.8128	87.1104	3.69e-09
	UBA1	73.392	183.331	3.76e-09
	CTSA	54.8064	151.402	3.82e-09
	PSMD13	31.0848	106.675	3.86e-09
	PRPF40A	30.3936	2.1504	3.98e-09
	NR1D2	30.4512	2.1504	3.98e-09
	TRAPPC8	30.7296	1.7184	3.98e-09
	DENR	35.472	3.5616	4.12e-09
	SYNCRIP	35.2992	3.4944	4.12e-09
	GMFB	35.5584	3.9072	4.12e-09
	MAPK10	40.1184	5.4336	4.25e-09
	ANK3	23.7984	0.4512	4.27e-09
	ADD2	45.7152	8.1984	4.32e-09
	RAB4B	24.6144	95.0592	4.36e-09
	PFN1	25.3632	94.8768	4.36e-09
	KLHL11	33.8112	2.9376	4.59e-09
	ACADM	33.5712	2.8992	4.59e-09
	MOB4	33.36	3.312	4.59e-09
	HIVEP2	33.5136	2.4768	4.59e-09
	RAD23B	47.9904	9.7056	4.83e-09
	AP001055.7	35.8656	115.507	4.83e-09
	PGRMC2	48.2208	9.6672	4.83e-09
	CMPK1	47.9232	9.9456	4.83e-09
	EIF4G3	47.9136	9.3888	4.84e-09
	CADM4	64.896	169.171	5.1e-09
	MNF1	83.088	199.392	5.34e-09
	SNRNP200	103.498	232.358	5.35e-09
	AVPI1	3.9072	43.8144	5.37e-09
	KLK6	2.7552	41.7312	5.39e-09
	WDFY3	37.3728	5.0016	5.77e-09
	CNR1	37.248	4.8288	5.77e-09
	DNAJC7	54.8544	13.6608	5.81e-09
	AC073346.2	42.6432	6.9984	5.86e-09
	SF3A1	41.7792	127.718	5.94e-09
	TSC2	19.1328	82.7424	6.43e-09
	SHOC2	26.4768	1.3632	6.78e-09
	TOPBP1	26.4672	1.392	6.78e-09
	USP47	27.3312	1.2768	6.78e-09
	TNPO1	27.264	1.1808	6.78e-09
	ZMYM5	26.9568	0.7392	6.78e-09
	PFKL	38.4576	120.403	6.96e-09
	TRIM37	34.4448	3.3888	7.87e-09
	PAPOLA	34.5024	3.6576	7.87e-09
	C5orf15	39.4464	6.2112	7.99e-09
	PIAS1	34.8	3.84	7.99e-09
	BTF3L4	39.5712	5.7024	7.99e-09
	TIPRL	34.5984	3.4176	7.99e-09
	GSK3B	34.6656	3.7152	7.99e-09
	MAPK8	29.4432	2.112	7.99e-09
	KIAA0368	34.3008	3.7728	7.99e-09
	GPD2	29.472	1.728	7.99e-09
	GNAI1	29.5968	2.3712	7.99e-09
	SENP5	29.9616	2.016	8.01e-09
	PPP4R4	29.2896	2.0832	8.01e-09
	KRAS	30.0576	2.3808	8.01e-09
	MRPS36	30.0864	2.0448	8.01e-09
	PSME4	29.3184	1.92	8.01e-09
	SENP6	29.3664	1.6224	8.01e-09
	HGS	91.1232	210.384	8.29e-09
	OGT	60.1056	17.1744	8.82e-09
	ATG12	32.6208	2.6592	8.82e-09
	RNPC3	32.9376	3.1776	8.82e-09
	SRP54	32.5248	2.8032	8.82e-09
	CYC1	39.6192	121.142	8.82e-09
	RABEP1	33.0624	2.7456	8.83e-09
	ARID4A	32.5056	2.976	8.88e-09
	SLC9A3R2	20.2176	83.0592	9.34e-09
	TIMP4	3.936	42.9024	9.36e-09
	BCAN	11.9712	64.128	9.92e-09
	NUCKS1	54.2016	13.3536	9.95e-09
	PPFIA3	17.6352	76.608	1.04e-08
	DAP3	8.0448	53.7312	1.04e-08
	C7orf41	41.3856	6.7104	1.06e-08
	TMEM87A	40.9248	6.5088	1.06e-08
	LUC7L3	41.0016	6.9888	1.06e-08
	ARF5	56.1888	152.016	1.07e-08
	WSCD2	14.1888	69.6864	1.08e-08
	PJA2	36.48	4.4352	1.1e-08
	MDH2	91.0272	209.059	1.1e-08
	INA	76.416	27.5712	1.17e-08
	SLC4A3	8.976	56.8224	1.17e-08
	CLEC3B	8.8992	57.0912	1.17e-08
	CORO1A	23.1264	88.6368	1.2e-08
	CLCN3	42.2784	7.44	1.3e-08
	HOPX	44.1696	8.3808	1.4e-08
	KIAA1107	25.8816	1.1616	1.42e-08
	UBE2M	107.251	234.288	1.42e-08
	KLHL5	25.8048	1.4208	1.42e-08
	WASL	38.6496	5.52	1.45e-08
	NCEH1	33.8016	4.0416	1.55e-08
	SYNJ1	33.7536	4.2912	1.55e-08
	LGALS8	33.8208	3.6768	1.55e-08
	NOL7	33.9744	3.4176	1.55e-08
	CNKSR2	33.408	3.7824	1.55e-08
	FN3K	18.816	80.4576	1.57e-08
	CD164	28.992	1.8432	1.59e-08
	MAPRE3	126.47	264.23	1.6e-08
	CPD	28.8576	1.5552	1.6e-08
	WHSC1L1	29.0016	2.0064	1.6e-08
	WWC2	28.5792	1.9488	1.6e-08
	EIF1AX	28.848	1.4592	1.6e-08
	CLINT1	28.7808	1.8432	1.6e-08
	CCPG1	29.2512	2.0736	1.6e-08
	PRKCZ	45.3792	129.917	1.65e-08
	CNTFR	31.9584	104.736	1.66e-08
	METTL5	32.016	3.1008	1.69e-08
	PDS5A	31.6608	2.784	1.69e-08
	ABHD16A	27.4368	96.9408	1.75e-08
	TAF9	50.736	12.8928	1.76e-08
	KIF1B	75.8688	27.6	1.83e-08
	VGF	39.5904	119.203	1.84e-08
	FABP7	39.9744	6.5664	1.9e-08
	DDX5	21.9264	0.2208	2e-08
	NAA50	35.3664	5.1552	2.07e-08
	AHCYL2	35.184	4.7712	2.07e-08
	RAB31	35.76	4.704	2.07e-08
	RAPGEF2	35.9232	5.2128	2.07e-08
	METTL9	79.0368	30.1536	2.14e-08
	OAT	68.2752	22.944	2.19e-08
	TKT	81.408	190.685	2.37e-08
	DAPK3	17.8176	77.136	2.45e-08
	DCTN6	43.44	8.2176	2.5e-08
	CDK5R2	44.3712	126.653	2.67e-08
	NDUFB11	46.5408	129.187	2.88e-08
	SLK	25.1136	0.5184	2.96e-08
	DPY19L4	25.0752	1.2192	2.96e-08
	LMBRD2	24.864	0.7296	2.96e-08
	STXBP5	24.4992	1.392	2.96e-08
	ANKRD13C	25.4304	1.2864	2.96e-08
	VBP1	33.0816	3.7536	3.01e-08
	PFDN4	32.8416	3.6576	3.01e-08
	ZRANB2	32.8512	3.8304	3.01e-08
	MTMR6	32.7264	3.6864	3.01e-08
	FOXG1	63.744	20.4384	3.03e-08
	RGPD6	28.0128	1.5552	3.22e-08
	SEL1L	27.6768	1.7664	3.22e-08
	ZBTB8OS	27.5808	2.2464	3.22e-08
	APC	28.0032	1.728	3.22e-08
	SPIRE1	27.7248	1.6032	3.22e-08
	CHORDC1	28.2624	2.1984	3.22e-08
	USP16	30.7104	3.0624	3.26e-08
	OPA1	30.6048	2.592	3.26e-08
	STIM2	31.0848	3.3408	3.26e-08
	EPM2AIP1	30.4512	2.8128	3.26e-08
	EIF3M	30.96	2.9184	3.26e-08
	CIR1	30.768	2.8992	3.26e-08
	RALA	39.7152	7.1232	3.42e-08
	CREBL2	39.7536	6.8928	3.42e-08
	METAP2	67.4208	23.2896	3.49e-08
	IFITM10	9.696	56.832	3.56e-08
	PSMB4	69.6096	170.448	3.82e-08
	SRPK2	71.664	25.9104	3.82e-08
	NDN	24.2016	87.216	3.85e-08
	KCNT1	6.528	49.2	3.9e-08
	EIF3E	34.464	4.5984	3.92e-08
	ZNF106	34.224	4.5216	3.92e-08
	PDCD4	34.7712	5.2416	3.92e-08
	MMADHC	34.896	5.0208	3.92e-08
	BANF1	30.7392	100.742	3.97e-08
	FLYWCH1	30.8832	100.877	3.97e-08
	ZFYVE27	36.96	111.542	3.99e-08
	CERK	60.48	153.168	4.04e-08
	IFRD1	65.184	22.5408	4.04e-08
	TMEM66	57.4464	17.184	4.05e-08
	TUBB	107.251	230.074	4.06e-08
	LMBRD1	40.8	7.4976	4.3e-08
	CHCHD10	79.6224	184.992	4.42e-08
	SNCG	32.3424	104.074	4.64e-08
	MYH10	44.4288	10.08	4.66e-08
	IK	62.4096	20.4	4.87e-08
	TOMM5	62.6112	20.2176	4.87e-08
	PAPSS1	46.3968	10.5216	4.88e-08
	RP11-51F16.8	36.9024	5.7792	4.95e-08
	HNRNPH2	36.4704	5.3376	4.95e-08
	PHB2	28.5408	96.6144	5.11e-08
	ABI1	48.8928	12.2592	5.24e-08
	SFPQ	48.7296	12.4224	5.24e-08
	ATP13A2	44.448	124.627	5.35e-08
	NECAB2	60.336	152.899	5.51e-08
	HLA-A	3.1296	37.3152	5.51e-08
	CCDC104	31.5456	3.6192	5.81e-08
	HIAT1	31.776	3.8976	5.81e-08
	ANKRD17	31.6224	3.8496	5.81e-08
	LRFN5	32.0544	3.744	5.81e-08
	FAM169A	24.2304	0.8544	6.15e-08
	CCDC88A	23.9136	0.9312	6.15e-08
	UBR1	23.8848	1.0176	6.16e-08
	BIRC2	24.288	1.2288	6.16e-08
	CACNB4	24.2592	1.296	6.16e-08
	AGTPBP1	24.1344	1.2672	6.16e-08
	PRKCSH	22.9152	84.432	6.16e-08
	TACC1	38.448	6.4416	6.16e-08
	LSM14A	24.3168	1.0464	6.16e-08
	NAA10	23.2704	84.6144	6.21e-08
	RAPGEF5	38.304	6.5376	6.21e-08
	AGGF1	29.5008	2.7072	6.26e-08
	SPAG9	29.5776	3.2256	6.26e-08
	NSA2	29.952	3.0144	6.26e-08
	PSMB3	38.6304	114.317	6.26e-08
	HBS1L	29.5104	2.5728	6.26e-08
	MKI67IP	29.5968	2.448	6.29e-08
	MED4	27.0528	2.1408	6.44e-08
	TANC2	27.2544	2.3616	6.44e-08
	RNMT	27.2832	2.016	6.44e-08
	SNX4	27.264	1.7088	6.44e-08
	TLK1	26.9856	2.1408	6.44e-08
	NAE1	27.168	2.3904	6.44e-08
	EAF1	26.6112	1.9104	6.44e-08
	CHMP2B	26.736	2.1504	6.44e-08
	SLC14A1	26.6016	2.2464	6.44e-08
	DNAJB4	27.1488	1.8432	6.44e-08
	UPF3A	27.1104	2.1888	6.44e-08
	SF3A2	16.5216	70.9728	6.6e-08
	GNAO1	84.5568	35.2704	6.87e-08
	SLC25A3	113.472	236.755	7.15e-08
	PNN	33.5136	4.464	7.38e-08
	FAM120A	33.2544	5.1744	7.39e-08
	ADAM11	5.232	42.4224	7.39e-08
	PITPNB	33.2544	4.9344	7.39e-08
	NDUFS3	62.6592	155.914	7.42e-08
	CAMTA2	25.3824	88.6368	7.82e-08
	TMEM50A	51.6384	14.8128	7.82e-08
	TCEB1	41.2608	8.4864	7.98e-08
	HOMER3	1.2768	30.048	8.04e-08
	MAGEH1	50.016	13.3824	8.34e-08
	CARS	24.3264	85.1616	8.6e-08
	RAB11A	47.3376	11.136	8.74e-08
	CDH13	46.5792	11.4912	8.74e-08
	GSPT1	46.9536	11.7216	8.74e-08
	ADRM1	38.304	113.693	9.02e-08
	GGH	35.3568	6.1632	9.1e-08
	CDH2	35.904	6.1056	9.1e-08
	ECI1	22.9632	83.088	9.33e-08
	GADD45GIP1	16.8288	71.9232	9.61e-08
	EIF3I	74.832	174.432	9.92e-08
	C7orf55	10.1664	56.7936	1.01e-07
	PIGT	37.776	110.851	1.03e-07
	G6PD	16.0704	70.3296	1.04e-07
	FAAH	15.1296	67.0752	1.05e-07
	ACHE	13.9584	65.7024	1.06e-07
	NSMF	71.3088	167.798	1.07e-07
	HBD	1.6896	32.5536	1.08e-07
	KCNJ12	2.16	32.4	1.08e-07
	EIF4H	91.2288	41.6352	1.19e-07
	CLPX	29.0016	2.5056	1.2e-07
	TMEM181	28.8288	2.592	1.2e-07
	EBAG9	28.3296	3.0432	1.2e-07
	ST8SIA3	29.2512	2.88	1.2e-07
	ATP2C1	28.3296	3.0528	1.2e-07
	SLC25A51	28.848	2.9376	1.2e-07
	ERLEC1	28.3584	3.0336	1.2e-07
	MAGED4B	72.0096	170.218	1.2e-07
	FBXO33	28.6368	2.6688	1.21e-07
	KPNA3	25.5936	1.584	1.28e-07
	C12orf5	26.3232	2.16	1.28e-07
	CHD9	26.208	1.968	1.28e-07
	UBA6	26.1984	1.9296	1.28e-07
	NBN	25.7952	1.9104	1.28e-07
	API5	25.8336	2.0832	1.28e-07
	EIF3A	25.9392	2.064	1.28e-07
	USP32	25.5456	1.6512	1.28e-07
	PGM2L1	25.8624	2.1792	1.28e-07
	GNG10	25.536	1.488	1.29e-07
	RAB11FIP2	23.136	1.0752	1.29e-07
	PHF3	25.68	2.0544	1.29e-07
	PHC3	23.0784	1.2384	1.29e-07
	CDKL4	25.488	1.8048	1.29e-07
	RYBP	22.8096	1.2192	1.29e-07
	ACTR10	50.9664	14.6304	1.29e-07
	ANKRD12	26.3904	2.2272	1.29e-07
	PDK1	23.2992	1.0368	1.29e-07
	SNX2	25.8912	2.2848	1.29e-07
	SCN3A	23.1744	1.2864	1.29e-07
	ATP6AP1	100.752	216.154	1.29e-07
	PRKRIR	25.4592	1.7664	1.29e-07
	GTF3C3	22.7712	1.344	1.29e-07
	RAB22A	23.0592	1.3632	1.29e-07
	SLC4A10	22.8576	1.2576	1.31e-07
	SRSF10	39.1104	7.7568	1.33e-07
	TMX2	35.6352	106.32	1.35e-07
	PTPN2	33.0432	4.4064	1.39e-07
	GDAP1	32.9568	5.0016	1.39e-07
	IPO5	32.8896	5.2608	1.39e-07
	IPO8	32.928	4.608	1.39e-07
	GNAL	32.8608	4.9056	1.39e-07
	EIF4E	32.1696	5.0496	1.39e-07
	PLCL2	32.2848	4.7712	1.39e-07
	NEGR1	48.6816	13.2096	1.41e-07
	VPS35	40.608	8.832	1.42e-07
	MCL1	44.5728	10.5696	1.45e-07
	AAMP	43.7088	121.872	1.5e-07
	C9orf172	3.6288	38.448	1.51e-07
	RAB14	76.0032	30.8736	1.56e-07
	ST3GAL3	10.7232	55.728	1.64e-07
	EIF2S1	34.3968	5.7312	1.67e-07
	B3GALNT1	35.0112	5.5776	1.67e-07
	TMEM145	13.6608	62.1792	1.72e-07
	EIF2B2	25.3824	85.6128	1.75e-07
	AP2A1	86.4096	191.962	1.76e-07
	AP1B1	31.0752	97.3728	1.82e-07
	GM2A	19.5264	73.4592	1.98e-07
	NBEA	30.9408	4.272	2.03e-07
	GPATCH11	30.5088	4.272	2.03e-07
	PPM1E	31.152	3.5328	2.03e-07
	SNAP29	30.48	4.32	2.03e-07
	TMX4	30.528	4.2144	2.03e-07
	RAB6B	63.7152	23.0976	2.22e-07
	TPM1	62.9088	23.4624	2.22e-07
	TRIM3	26.3616	86.976	2.29e-07
	ROCK2	28.272	2.592	2.31e-07
	RUSC1	17.232	69.9552	2.31e-07
	UPF3B	27.3792	2.4288	2.31e-07
	CAND1	27.4272	3.1584	2.31e-07
	NOL11	27.4272	3.024	2.31e-07
	UBXN4	38.1792	7.5264	2.32e-07
	TAF13	37.9872	7.632	2.32e-07
	USF2	75.3024	172.003	2.34e-07
	GLO1	47.76	13.2096	2.38e-07
	HMGN3	48.2688	13.488	2.38e-07
	BTBD3	47.7408	12.96	2.38e-07
	DLGAP1	39.0816	8.3232	2.52e-07
	IMPAD1	39.3984	8.3904	2.52e-07
	ANKS1B	47.0112	12.3264	2.53e-07
	STAG2	24.48	2.1888	2.57e-07
	TBC1D15	24.4992	1.8336	2.58e-07
	GRM5	25.3728	1.824	2.58e-07
	GNPTAB	24.5472	1.9968	2.58e-07
	NEMF	24.4896	2.1408	2.58e-07
	RLIM	25.3536	1.776	2.58e-07
	PTPRA	70.0512	28.0512	2.58e-07
	CTAGE5	24.5856	2.1216	2.58e-07
	ATP2B1	55.392	18.3936	2.58e-07
	SYAP1	24.7584	2.2464	2.58e-07
	SLC24A2	24.912	2.1408	2.59e-07
	MMD	31.4304	5.1648	2.61e-07
	GPR22	22.0608	1.0752	2.67e-07
	TPR	21.6288	0.6048	2.67e-07
	LPHN3	21.8016	1.1808	2.67e-07
	USP9X	22.08	1.1136	2.67e-07
	SLC2A13	22.464	1.0464	2.67e-07
	IBTK	21.6288	1.008	2.67e-07
	GDA	22.3584	1.4112	2.67e-07
	KAT6A	21.936	1.0944	2.67e-07
	ROMO1	52.3776	134.755	2.7e-07
	TCEA2	67.6512	159.792	2.76e-07
	PSME1	19.872	74.64	2.8e-07
	BSG	41.7792	116.41	2.84e-07
	APBA2	44.6304	119.789	2.96e-07
	DBNL	19.2576	73.3632	3.01e-07
	CAP2	33.3504	5.7216	3.06e-07
	SLMO2	33.9168	5.5776	3.06e-07
	LSAMP	33.8208	5.376	3.06e-07
	HP1BP3	52.7616	16.0608	3.06e-07
	ENOPH1	33.8304	5.3856	3.06e-07
	PPID	33.2064	5.8368	3.06e-07
	RAB18	33.4656	6.2016	3.06e-07
	PLCB1	33.7248	5.4912	3.06e-07
	SUPT16H	33.5808	6.0576	3.06e-07
	SRP72	33.9072	5.9616	3.06e-07
	SPRYD7	33.3504	5.5104	3.07e-07
	MED24	48.4512	125.693	3.1e-07
	CDK5	34.176	103.19	3.25e-07
	SDHC	26.2368	86.2944	3.4e-07
	HEPN1	43.104	117.101	3.45e-07
	LRP11	62.0448	22.7808	3.5e-07
	MFAP1	35.9232	6.8064	3.54e-07
	GTF2B	35.9808	7.0464	3.54e-07
	TBC1D10B	33.3984	100.042	3.69e-07
	KIAA2026	30.2304	3.7536	3.75e-07
	PDIA3	96.2784	46.9056	3.75e-07
	GRIA4	29.2896	3.5712	3.75e-07
	GSKIP	29.8656	4.1088	3.75e-07
	SACM1L	30.0288	4.0416	3.75e-07
	ZBTB38	29.3472	3.7056	3.76e-07
	C14orf2	98.4096	208.493	3.8e-07
	AARS	40.3872	112.234	3.84e-07
	PHYHIPL	65.5104	25.3056	3.94e-07
	SYNPR	47.088	13.7376	3.99e-07
	VPS51	14.6688	62.0352	4.1e-07
	PCDHGC3	14.8416	62.8032	4.1e-07
	TBCD	19.6896	73.5456	4.22e-07
	VSTM2A	41.7696	10.4736	4.26e-07
	LAMTOR2	53.9808	135.533	4.3e-07
	FAM206A	18.1152	0	4.36e-07
	ULK2	27.3408	3.2544	4.43e-07
	RCN2	26.9664	3.1104	4.43e-07
	FBXL3	27.312	3.1104	4.43e-07
	BPTF	38.7936	8.2464	4.43e-07
	ABCE1	26.8224	2.5344	4.43e-07
	KLHDC10	27.1488	2.5536	4.43e-07
	XPOT	27.264	2.6688	4.44e-07
	PTN	63.0048	23.5584	4.63e-07
	ARGLU1	30.9696	5.1936	4.88e-07
	EPB41L3	31.0272	4.56	4.88e-07
	PIP4K2A	30.432	4.9056	4.88e-07
	RPH3A	25.9104	85.4976	5.03e-07
	IL16	1.3824	27.2736	5.05e-07
	PSAT1	79.6512	35.328	5.08e-07
	TBC1D23	24.2976	1.776	5.15e-07
	CDK14	24.4224	1.9584	5.15e-07
	SLC1A1	24.3936	2.0832	5.15e-07
	LARP4	23.5776	1.9872	5.15e-07
	STRN3	23.76	2.3712	5.15e-07
	AVL9	24.0576	2.0352	5.15e-07
	TBL1XR1	24.2976	1.5456	5.15e-07
	IPO7	24.0864	2.2944	5.15e-07
	AFTPH	24.0384	1.8624	5.15e-07
	NFYB	23.8752	1.6128	5.15e-07
	RPL31	72.9408	31.1904	5.38e-07
	PFN2	49.4688	15.408	5.42e-07
	SMAP1	49.7664	15.6384	5.42e-07
	BRWD1	50.1696	15.3984	5.42e-07
	SNRPD2	59.6544	143.789	5.53e-07
	HIPK3	21.024	1.008	5.53e-07
	INTS6	20.6592	1.152	5.53e-07
	ATP11B	20.7456	1.2	5.53e-07
	ZHX1	21.0432	1.3344	5.53e-07
	ENPP4	20.7552	1.3728	5.53e-07
	GABRA4	20.784	0.8352	5.53e-07
	WDR43	21.4848	1.1136	5.53e-07
	EXOC5	20.832	1.008	5.53e-07
	CHUK	21.5424	1.0176	5.53e-07
	RANGAP1	31.008	94.5504	5.53e-07
	FAM21C	32.5056	6.0864	5.53e-07
	APPBP2	21.4272	1.1424	5.58e-07
	EIF6	25.0752	82.608	5.59e-07
	POLR2K	32.9472	5.2992	5.59e-07
	DCDC2	21.1104	1.1328	5.59e-07
	C6orf62	32.5536	5.376	5.6e-07
	STARD10	35.2608	103.008	5.69e-07
	SARS	66.4992	154.934	5.74e-07
	CD99L2	16.6464	65.2704	5.78e-07
	IPO13	21.5808	75.3504	5.85e-07
	PCYT2	37.5648	105.898	5.97e-07
	SNRPF	68.9664	28.2624	5.98e-07
	BCKDK	15.7152	63.0624	6.07e-07
	ATP1B3	63.8976	24.7008	6.1e-07
	SLC7A10	1.9392	29.3664	6.12e-07
	TP53I11	24.0288	80.7936	6.21e-07
	MRPL42	34.6176	6.2688	6.32e-07
	RAP1B	34.5024	7.0848	6.32e-07
	PPAP2B	46.2912	13.2384	6.68e-07
	ZNF219	9.7056	51.2256	6.9e-07
	OTUD6B	28.9632	4.3104	6.9e-07
	NKAIN4	9.8016	50.5728	6.91e-07
	IGIP	29.0976	3.4368	6.93e-07
	TUFM	12.6144	56.3424	6.93e-07
	VPS29	28.3584	4.128	6.93e-07
	USP9Y	28.7904	4.224	6.93e-07
	ABHD8	23.0688	78.7104	6.93e-07
	NAP1L3	28.32	3.792	6.97e-07
	SKI	22.8864	78.528	6.97e-07
	PANX2	23.4336	79.0368	6.97e-07
	HSDL1	36.7872	7.5456	7.08e-07
	SPRYD3	63.1968	149.002	7.08e-07
	CHMP2A	63.264	149.981	7.1e-07
	ACADVL	28.5984	89.2032	7.2e-07
	SLC3A2	38.5056	106.464	7.28e-07
	SLC25A11	37.9584	107.002	7.28e-07
	NUP98	39.744	9.552	7.52e-07
	NDUFS1	39.5808	9.5136	7.52e-07
	PQBP1	33.168	97.6128	7.53e-07
	PPP2R2A	39.264	9.9264	7.53e-07
	CACNG7	33.552	97.7472	7.53e-07
	SRSF11	37.44	8.6112	7.82e-07
	BGN	21.6576	76.464	7.89e-07
	RNF208	22.272	77.088	7.89e-07
	TMEM119	4.2528	35.2416	7.92e-07
	ARPC4	46.2528	120.355	8.03e-07
	TSC22D3	30.6048	92.8416	8.11e-07
	CYTH2	27.6192	87.1584	8.2e-07
	GNL1	37.6032	104.602	8.42e-07
	FEM1B	26.1504	2.4672	8.49e-07
	MAN1B1	17.3952	66.96	8.49e-07
	SGCB	26.0448	3.2736	8.49e-07
	AIMP1	25.536	3.1776	8.49e-07
	TSNAX	25.4688	2.8416	8.49e-07
	TARS	26.0256	2.448	8.49e-07
	RAB3GAP1	26.1792	2.4192	8.49e-07
	PLAA	26.3904	3.3408	8.49e-07
	ITSN1	25.9104	2.8704	8.5e-07
	DPM2	16.0512	64.6848	8.85e-07
	SFXN1	29.3568	5.1936	9.1e-07
	EIF3J	29.5488	4.4832	9.1e-07
	NUDT19	29.6928	4.6656	9.1e-07
	STX12	54.7008	18.9696	9.24e-07
	ANKRD34B	17.7312	0.3936	9.42e-07
	PEG3	16.9344	0	9.42e-07
	GPSM1	14.1312	60.4416	1e-06
	SNRNP48	22.8672	1.5936	1.01e-06
	USP12	22.9632	1.4592	1.02e-06
	HMOX2	59.1264	141.898	1.02e-06
	ZMYM2	23.1072	1.776	1.02e-06
	HNRPLL	22.704	2.2752	1.02e-06
	NKRF	23.2512	1.8432	1.02e-06
	NPY1R	22.752	1.5264	1.02e-06
	ATRX	22.9344	2.304	1.02e-06
	AGPAT5	22.6272	2.2848	1.02e-06
	GUCY1A3	23.136	1.9008	1.02e-06
	ARHGAP26	31.4592	5.6448	1.02e-06
	CDC5L	22.9056	1.7376	1.02e-06
	PDCD6IP	31.8144	5.5872	1.02e-06
	SCYL2	23.4336	2.2752	1.02e-06
	BTRC	31.4976	5.8944	1.02e-06
	KLHL8	22.7328	1.5072	1.02e-06
	ASAP2	32.0736	6.1152	1.02e-06
	NSRP1	22.848	1.9968	1.02e-06
	SLC39A6	22.9824	1.68	1.02e-06
	TVP23B	22.5984	1.9392	1.02e-06
	SNX25	22.8576	1.7088	1.02e-06
	ACE	25.5072	82.56	1.07e-06
	FOXP4	13.0272	57.6672	1.07e-06
	RUSC2	26.3808	82.6368	1.08e-06
	NRIP2	1.5168	28.6464	1.09e-06
	SALL2	11.0688	54.0864	1.09e-06
	NFE2L1	10.5792	51.7152	1.1e-06
	UCP2	10.6368	52.0704	1.1e-06
	DYNLRB1	45.792	119.174	1.11e-06
	AKIRIN1	44.7456	13.1616	1.11e-06
	BCAM	9.9264	50.3424	1.12e-06
	UBE2A	33.1392	6.768	1.12e-06
	IL6ST	20.4768	0.5664	1.15e-06
	PRPF4B	20.4096	1.0944	1.15e-06
	PPIP5K2	20.2944	1.1616	1.15e-06
	UBR2	19.8432	0.9216	1.15e-06
	SGK1	20.448	0.4896	1.15e-06
	ANKHD1	44.5632	12.5664	1.15e-06
	GCC2	20.2272	0.8064	1.15e-06
	PELI1	20.1792	1.1424	1.15e-06
	GPR155	19.7664	1.2	1.15e-06
	PAICS	20.4768	1.3728	1.15e-06
	ASNA1	58.368	139.008	1.19e-06
	CORO2B	27.8688	86.8512	1.19e-06
	EIF2S2	35.7984	7.9104	1.23e-06
	WDR26	35.088	8.1312	1.23e-06
	FAM131B	32.8704	94.6176	1.24e-06
	ATRN	28.1664	3.4944	1.27e-06
	GOPC	27.3792	3.4848	1.28e-06
	TMEM160	17.6736	64.9728	1.28e-06
	GLOD4	27.6384	4.3104	1.28e-06
	DPY19L1	28.176	3.4656	1.28e-06
	PRKAR2B	27.504	3.5712	1.28e-06
	KIAA1737	27.8496	3.8208	1.28e-06
	VTA1	27.8592	3.6672	1.28e-06
	CLIC4	27.8208	3.408	1.28e-06
	EIF3L	51.2064	126.288	1.28e-06
	HMGN1	27.3888	3.456	1.29e-06
	ADNP	38.2368	9.6384	1.3e-06
	PGP	49.0272	122.669	1.31e-06
	SIRT2	29.6352	88.8672	1.32e-06
	PDRG1	30.1248	89.4912	1.32e-06
	COPRS	34.944	97.584	1.32e-06
	ACTL6B	29.856	89.232	1.32e-06
	MROH1	5.9328	40.4928	1.35e-06
	EHD1	23.8848	78.3744	1.35e-06
	TTYH2	4.2624	34.1472	1.38e-06
	STUB1	36.3456	102.048	1.39e-06
	SDHA	93.9168	196.31	1.43e-06
	TMED4	31.6992	93.1296	1.44e-06
	OXT	41.7984	111.197	1.5e-06
	RABAC1	23.5008	76.992	1.54e-06
	SIRPA	58.2912	138.701	1.59e-06
	KPNA1	24.8256	3.2832	1.62e-06
	RHBDD2	79.8048	172.339	1.63e-06
	DDX3X	25.0944	2.4384	1.63e-06
	TRPC1	25.4304	2.4288	1.63e-06
	CYLD	24.8832	2.4672	1.63e-06
	ATF7IP	24.6048	2.7744	1.63e-06
	EIF5B	25.3536	2.8992	1.63e-06
	MAPK8IP3	30.6816	90.2592	1.66e-06
	GRHPR	9.0144	46.1472	1.69e-06
	MLL3	29.0592	5.2224	1.69e-06
	NREP	12.3264	55.1136	1.69e-06
	VEZF1	29.2224	4.5216	1.69e-06
	MYL9	12.4416	54.6336	1.69e-06
	UBE2H	29.2128	4.8864	1.69e-06
	TOR1AIP1	28.7136	4.368	1.7e-06
	MAPK3	52.608	128.592	1.72e-06
	YPEL3	68.1216	153.37	1.72e-06
	TOM1	11.5872	52.848	1.73e-06
	RND1	22.0704	73.9584	1.75e-06
	FAM173A	5.04	36.9504	1.78e-06
	KCNAB2	59.4816	139.642	1.83e-06
	ARIH1	30.864	5.3664	1.85e-06
	TEX2	30.7872	5.3088	1.85e-06
	CADM1	30.9312	5.7888	1.85e-06
	NAA20	63.1104	25.5936	1.86e-06
	SNX10	33.0624	6.9696	2e-06
	SOX2	32.9184	6.768	2e-06
	LRP12	21.6672	2.0928	2.02e-06
	ARID4B	21.6672	1.584	2.04e-06
	PCDH7	22.3872	1.632	2.04e-06
	CGGBP1	22.4448	1.968	2.04e-06
	SKIV2L2	22.4448	2.0352	2.04e-06
	VPS13A	22.0128	1.4496	2.04e-06
	CTTNBP2	21.9456	2.2464	2.04e-06
	SLC12A1	22.416	1.6128	2.04e-06
	TMEM147	77.1936	166.666	2.04e-06
	BRAF	22.0224	1.4688	2.04e-06
	CTR9	22.2336	1.536	2.04e-06
	DOCK10	22.464	1.4688	2.04e-06
	PPP1R9A	22.2048	1.5648	2.04e-06
	CDC16	21.792	2.16	2.04e-06
	EPC2	22.4448	1.8048	2.04e-06
	PNRC2	21.7152	2.0736	2.04e-06
	TLK2	21.6384	1.8336	2.04e-06
	CPEB2	21.9264	2.3616	2.04e-06
	LEO1	21.696	2.2656	2.04e-06
	SLC4A1AP	16.2336	0.48	2.04e-06
	TRAPPC11	21.7344	2.112	2.04e-06
	PDE4D	15.936	0.4416	2.04e-06
	RNF168	16.704	0.4512	2.04e-06
	CWC15	34.7328	8.0544	2.14e-06
	EPHA4	34.8288	8.16	2.14e-06
	CORO1B	33.3888	94.8672	2.16e-06
	CLIP3	0.3648	20.016	2.26e-06
	BNIP3	73.4016	160.771	2.27e-06
	FGFR3	23.3376	76.1088	2.27e-06
	GP1BB	23.2224	75.696	2.27e-06
	PLEKHB2	86.304	42.7968	2.34e-06
	C12orf76	46.8672	15.1008	2.34e-06
	ZCCHC11	27.0528	3.7632	2.36e-06
	PDCD10	27.168	3.8016	2.36e-06
	GABRA2	26.7456	3.36	2.36e-06
	FRRS1L	26.6208	3.5328	2.36e-06
	RALGAPB	27.1008	3.3792	2.36e-06
	SEC23A	27.3024	3.6768	2.36e-06
	MBD2	26.7072	3.8784	2.36e-06
	NDUFB2	76.272	165.552	2.38e-06
	GSTK1	4.1088	33.1584	2.39e-06
	GGT7	21.9264	72.768	2.57e-06
	COPB2	55.8432	21.5616	2.65e-06
	DRAP1	71.8176	158.429	2.68e-06
	GUK1	18.6336	66.3552	2.68e-06
	AC006486.9	36.5376	99.84	2.76e-06
	EPN1	24.1248	77.04	2.92e-06
	AIFM3	4.8288	35.1648	3.01e-06
	OSBPL9	23.5296	2.64	3.1e-06
	SPG20	24.3936	2.544	3.1e-06
	SMARCE1	23.7696	2.7648	3.1e-06
	SLC33A1	24.4608	3.3312	3.1e-06
	CSNK2A1	42.5856	12.144	3.1e-06
	GNL3	23.9808	2.5056	3.1e-06
	PCNX	23.6064	2.6304	3.1e-06
	TOP1	24.0288	2.8224	3.1e-06
	PPP4R2	24.2976	2.7552	3.11e-06
	NUMA1	15.9744	61.7472	3.13e-06
	PHF5A	16.176	61.0752	3.13e-06
	FBXO34	28.0512	5.0496	3.13e-06
	DDX18	28.08	4.5504	3.13e-06
	CMTM5	3.1776	30.2976	3.21e-06
	TOMM7	59.4336	137.51	3.25e-06
	CDK5R1	40.0608	11.2512	3.31e-06
	FGF1	40.6176	11.808	3.31e-06
	DDB1	73.4784	160.387	3.31e-06
	PPA1	48.432	16.5792	3.33e-06
	ATP2A2	47.664	16.272	3.33e-06
	ATOX1	47.2608	117.293	3.35e-06
	RBM26	29.2896	5.2992	3.35e-06
	ANKRD11	29.9232	5.5968	3.35e-06
	HERC1	30.1152	5.5104	3.35e-06
	AFF3	29.3568	5.8944	3.35e-06
	UGP2	29.5584	6.2112	3.35e-06
	FAM134B	30.192	5.5488	3.35e-06
	KIAA0753	29.8368	6.0768	3.35e-06
	USP46	29.8752	6.1536	3.35e-06
	TRAPPC5	43.3152	110.41	3.38e-06
	SPOCK2	95.7408	194.986	3.55e-06
	TMEM109	5.4816	37.8048	3.65e-06
	PINK1	34.5792	94.9056	3.7e-06
	NCOA1	33.9456	7.4688	3.71e-06
	SLC6A15	88.4064	182.784	3.76e-06
	FAM49B	46.56	15.0816	3.78e-06
	PNKD	36.144	99.1392	3.88e-06
	RSL1D1	35.808	8.544	3.89e-06
	SNAPC1	20.9664	1.5168	4.03e-06
	DYNLT3	21.3888	1.4592	4.04e-06
	PRICKLE2	21.6	2.1408	4.04e-06
	UPF2	21.5136	1.8048	4.04e-06
	LPGAT1	21.0816	2.2944	4.04e-06
	RNF141	21.0432	1.8624	4.04e-06
	TNK2	18.5664	65.0976	4.04e-06
	SMG1	21.2448	1.9008	4.04e-06
	SPR	18.1056	65.2512	4.04e-06
	COL4A3BP	21.504	1.4784	4.04e-06
	MED23	20.6784	1.9872	4.04e-06
	C5orf24	21.5712	1.8144	4.04e-06
	DHX57	20.9088	2.304	4.04e-06
	PLXNC1	21.2736	1.5168	4.04e-06
	DCUN1D1	21.5424	1.6128	4.04e-06
	KIAA0895	21.0336	1.4784	4.04e-06
	SLC35B4	21.1392	1.9776	4.04e-06
	TPM3	68.4672	30.6912	4.04e-06
	BICD1	21.264	2.1984	4.04e-06
	PPP2R5E	20.6496	2.2464	4.06e-06
	ZNF292	20.784	1.8624	4.06e-06
	TIMM50	31.6032	89.2224	4.17e-06
	SNX6	25.536	3.4464	4.34e-06
	AP3S1	25.6416	3.6768	4.34e-06
	ZC3H15	25.8048	3.5328	4.34e-06
	KAT2B	26.2944	3.4752	4.34e-06
	UCHL3	25.7472	3.4272	4.34e-06
	EDIL3	26.1408	3.5904	4.34e-06
	CDKL5	15.84	0.384	4.4e-06
	PIK3CA	15.2448	0.4224	4.4e-06
	GABPB1	15.8304	0.432	4.4e-06
	EMC2	14.976	0.0576	4.4e-06
	MIER1	19.3344	1.2384	4.52e-06
	ARL14EP	18.9792	1.0752	4.53e-06
	BAG4	19.6224	1.4208	4.53e-06
	SF3B1	19.6128	0.6432	4.53e-06
	UHRF1BP1L	18.72	0.8832	4.53e-06
	USP1	18.816	0.7968	4.53e-06
	CUL5	19.3056	0.576	4.53e-06
	DICER1	18.72	1.0176	4.53e-06
	FNDC3A	19.3728	1.2576	4.53e-06
	NR3C1	18.9792	1.3152	4.53e-06
	COPS5	64.608	28.1856	4.53e-06
	PYROXD1	18.9888	1.2	4.53e-06
	LMO7	19.392	1.0848	4.53e-06
	PCDH20	19.2768	0.8928	4.53e-06
	USO1	19.3536	1.4304	4.53e-06
	GCDH	10.704	49.2096	4.53e-06
	SLC7A11	18.9792	1.0272	4.53e-06
	ZNF711	18.9312	0.5376	4.53e-06
	DNAJC2	19.0368	0.8064	4.53e-06
	LPHN2	19.296	0.6432	4.53e-06
	WBSCR17	37.5552	100.07	4.57e-06
	DMXL2	19.1232	1.4208	3.58197e-37
	TWF1	14.1312	0.3168	4.0676e-34
	PLXDC1	6.336	37.0176	2.85001e-21
	SLC30A4	13.3728	0.0576	3.16502e-21
	PAWR	13.7376	0.2784	5.92362e-20
	INPP5J	5.1264	30.864	4.96835e-19
	ATXN3	12.6816	0.1344	6.13069e-17
	TMEM52	5.1936	30.1056	1.42015e-15
	CLEC12A	11.6544	0.1344	2.39376e-15
	ESD	11.6352	0.24	2.62386e-15
	PDLIM4	4.4832	28.3008	4.19395e-14
	NOL8	10.176	0.1728	5.32023e-14
	ANKRD7	10.6848	0.1632	5.97761e-14
	ODF2L	10.896	0.1536	7.17662e-14
	KLHL32	10.1472	0.1824	7.4999e-14
	PER1	3.7536	23.6928	9.13906e-14
	RAB27B	9.3888	0.1728	1.03266e-13
	MYT1	3.0528	19.7376	1.02009e-12
	MGAT4A	8.6208	0.1824	1.61542e-12
	UGDH	8.208	0.144	1.86195e-12
	FBN3	8.7552	0.1536	8.37104e-12
	GCLM	8.9664	0.1824	9.72513e-12
	COASY	2.9664	18.5088	1.58681e-11
	ZNF365	7.7472	0.1632	1.65429e-11
	SAT2	2.6304	17.04	4.84059e-11
	PLCB3	2.592	16.8768	1.94328e-10
	PHTF2	6.7488	0.1056	4.35291e-10
	TYW5	6.864	0.1248	4.51248e-10
	SOD3	2.1504	14.4768	5.67231e-10
	FAHD2A	2.2656	14.8416	5.99124e-10
	PAFAH1B3	2.592	16.6752	1.3722e-09
	EEFSEC	2.7744	16.7424	1.60538e-09
	FXYD3	2.7168	16.7424	1.68492e-09
	HR	2.0352	13.1616	1.82316e-09
	C1GALT1	6.0288	0.0768	3.75233e-09
	ZNF510	6.0576	0.1344	5.51258e-09
	YES1	5.904	0.0768	5.73396e-09
	ADAMTS4	1.3536	9.1296	5.91911e-09
	NR1D1	1.9008	11.9712	8.05404e-09
	FOXRED1	1.7376	11.3088	1.04208e-08
	SEMA6C	1.9104	12.6144	1.31076e-08
	OGFOD2	2.0736	12.4032	1.70484e-08
	KCTD16	4.944	0.1056	2.47117e-08
	RPS4X	218.429	397.574	4.13799e-08
	OLFM1	362.15	273.13	4.26872e-08
	HINT1	129.533	69.1104	5.60842e-08
	HPCAL4	136.138	74.4096	6.65611e-08
	LAMP1	164.515	98.256	7.11124e-08
	UBC	543.542	841.536	7.72162e-08
	GNB2L1	132.826	265.594	8.93759e-08
	RPLP1	1082.48	1006.16	1.83444e-07
	RPL27A	359.405	584.006	2.39717e-07
	SUMO2	143.059	84.2592	3.06042e-07
	FAM107A	140.582	271.517	3.23755e-07
	YWHAG	164.266	103.19	3.65993e-07
	RPL26	159.11	98.9664	4.37982e-07
	RPL11	276.634	203.866	4.5262e-07
	RPL10	214.915	377.76	5.18927e-07
	RPS3A	257.309	186.422	5.27804e-07
	GDI2	97.4688	49.0752	5.35226e-07
	RPL4	173.549	112.445	6.63689e-07
	OCIAD1	127.978	74.352	7.32543e-07
	SNN	106.147	57.8016	1.0652e-06
	SLBP	93.5424	47.1168	1.10217e-06
	SYT11	132.23	78.2784	1.27949e-06
	COX7A2	108.48	216.73	1.46675e-06
	NME2	125.088	241.056	1.61447e-06
	H3F3A	106.608	58.7616	1.69052e-06
	GRB2	86.0544	43.4016	2.33699e-06
	MORF4L2	134.938	83.7888	2.81115e-06
	ATP6V0B	136.253	256.003	2.83221e-06
	CLU	513.264	771.725	3.45979e-06
	RPL7A	117.542	226.042	4.49743e-06
	FBXO44	45.0624	112.675	4.63873e-06
	C12orf10	19.9296	68.208	4.72122e-06
	EIF5A	85.44	176.294	4.8015e-06
	SCHIP1	92.6688	49.776	4.89375e-06
	RAC1	76.8768	37.8528	5.02581e-06
	ASTN2	4.752	34.4544	5.09283e-06
	PKP4	41.2992	12.4128	5.10206e-06
	BOP1	15.8304	58.7616	5.22494e-06
	C1QTNF4	18.9024	65.904	5.35108e-06
	AHCYL1	134.736	84.4224	5.40433e-06
	DUSP3	62.7168	26.688	5.41134e-06
	PPP5C	46.2528	113.453	5.42083e-06
	ARHGEF25	29.616	85.3728	5.51225e-06
	GDE1	85.8336	44.6208	5.55549e-06
	SSU72	52.3392	124.867	5.70901e-06
	SESN3	22.6368	2.6112	5.9169e-06
	NIPA1	23.328	2.9856	5.9169e-06
	CA8	0.7392	22.896	5.92593e-06
	AQR	22.9536	2.6208	5.9169e-06
	CMTM4	23.1936	2.9856	5.9169e-06
	CCAR1	23.232	2.9952	5.9169e-06
	PTGR2	22.9632	2.976	5.9169e-06
	DCAF13	22.752	2.9568	5.9169e-06
	COQ10B	23.2704	2.9568	5.9169e-06
	SSFA2	23.4144	2.5344	5.9169e-06
	DNAJC21	22.8768	3.0048	5.9169e-06
	SLC6A11	26.9184	79.6896	5.98857e-06
	PRPF6	18.336	63.3888	5.98502e-06
	PDIA6	37.0176	10.2432	5.98163e-06
	DLG2	37.4112	10.6656	5.98163e-06
	DNAJC15	37.8624	10.3584	5.98163e-06
	YIPF4	28.656	6.0288	6.04167e-06
	JAK1	28.3584	5.5008	6.04167e-06
	PAFAH1B2	45.5136	15.072	6.09388e-06
	ZNF706	45.0336	15.8112	6.09388e-06
	FUBP1	44.88	15.4944	6.09388e-06
	COPS4	45.504	15.0816	6.09388e-06
	DAD1	62.688	139.805	6.12181e-06
	LGI2	30.6624	6.3648	6.23941e-06
	SAR1A	31.2	6.4128	6.23941e-06
	PRUNE2	30.432	6.336	6.23941e-06
	UBA2	30.9984	6.6912	6.23941e-06
	PNPLA7	12.144	52.032	6.39474e-06
	ABHD12	39.4656	101.712	6.40183e-06
	RTF1	33.1008	7.728	6.4139e-06
	CHMP5	32.5344	7.3728	6.4139e-06
	UBE2B	60.864	26.2656	6.4825e-06
	DCTN3	65.232	144.394	6.4998e-06
	CDC42	136.714	86.0064	6.49939e-06
	SRSF6	34.3392	8.4768	6.58509e-06
	PSMD14	34.3104	8.5536	6.58509e-06
	AFG3L2	34.2336	8.448	6.58509e-06
	UNC119	11.3376	49.6032	6.75696e-06
	MRPL11	20.1408	66.8256	7.00387e-06
	FBXO2	20.5152	67.2288	7.00387e-06
	RASGRF1	32.736	89.76	7.14714e-06
	SND1	10.1856	48.1056	7.18551e-06
	MRPL27	16.5024	59.184	7.19376e-06
	SNX3	88.9152	47.5584	7.21481e-06
	SORT1	68.1696	31.9968	7.24715e-06
	CCT2	48.24	17.0496	7.3589e-06
	ENHO	54.7488	126.557	7.37107e-06
	ELMO1	36.2784	96.0576	7.49238e-06
	MRPL12	27.8688	81.2736	7.51403e-06
	SYNE1	42.0288	13.104	7.70214e-06
	IFT27	18.7392	65.0688	7.99322e-06
	ITCH	20.3424	1.4784	7.99038e-06
	PTPN4	19.7472	1.488	7.99038e-06
	OGFRL1	20.5152	1.7376	7.99038e-06
	MBOAT2	19.7184	1.872	7.99038e-06
