# Supplementary material for: Comparison of Brain Transcriptome of the Greater Horseshoe Bats (Rhinolophus ferrumequinum) in Active and Torpid Episodes
Source: PLoS One. 2014 Sep 24;9(9):e107746. doi: 10.1371/journal.pone.0107746 (PMC4174523; doi:10.1371/journal.pone.0107746)
Supplement: Table S3 — Over-represented GO categories in the differentially expressed genes between active and torpor bat brain. (XLSX) [file pone.0107746.s003.xlsx]

## Sheet: TableS2
	Category	GO ID	GO Term Name	Gene count	F.D.R.	Fold Enrichment
		GO:0015986	ATP synthesis coupled proton transport	8	0.0293	2.40712
		GO:0015985	energy coupled proton transport, down electrochemical gradient	8	0.0293	2.40712
		GO:0022604	regulation of cell morphogenesis	18	0.0285	1.65374
		GO:0031646	positive regulation of neurological system process	8	0.0259	2.46884
		GO:0018209	peptidyl-serine modification	8	0.0259	2.46884
		GO:0030384	phosphoinositide metabolic process	12	0.0248	1.97845
		GO:0016052	carbohydrate catabolic process	16	0.0234	1.76669
		GO:0031098	stress-activated protein kinase signaling pathway	11	0.0222	2.10145
		GO:0010243	response to organic nitrogen	11	0.0222	2.10145
		GO:0043279	response to alkaloid	10	0.0214	2.22881
		GO:0040017	positive regulation of locomotion	15	0.0207	1.84218
		GO:0000165	MAPKKK cascade	24	0.0207	1.56986
		GO:0051495	positive regulation of cytoskeleton organization	9	0.0199	2.40712
		GO:0006518	peptide metabolic process	10	0.0192	2.27087
		GO:0007265	Ras protein signal transduction	16	0.0175	1.83399
		GO:0051260	protein homooligomerization	15	0.0162	1.90036
		GO:0015931	nucleobase, nucleoside, nucleotide and nucleic acid transport	17	0.0159	1.81066
		GO:0032271	regulation of protein polymerization	12	0.0155	2.12393
		GO:0060341	regulation of cellular localization	31	0.0155	1.50445
		GO:0050885	neuromuscular process controlling balance	8	0.0151	2.75099
		GO:0016126	sterol biosynthetic process	8	0.0151	2.75099
		GO:0080135	regulation of cellular response to stress	16	0.0149	1.86961
		GO:0007254	JNK cascade	11	0.0147	2.24392
		GO:0006164	purine nucleotide biosynthetic process	21	0.0135	1.70775
		GO:0048858	cell projection morphogenesis	31	0.0133	1.52287
		GO:0050806	positive regulation of synaptic transmission	8	0.013	2.8319
		GO:0007269	neurotransmitter secretion	8	0.013	2.8319
		GO:0032880	regulation of protein localization	20	0.0129	1.74429
		GO:0006836	neurotransmitter transport	14	0.0124	2.0301
		GO:0046164	alcohol catabolic process	14	0.0102	2.08022
		GO:0007416	synaptogenesis	8	0.00937	3.0089
		GO:0000245	spliceosome assembly	8	0.00937	3.0089
		GO:0051494	negative regulation of cytoskeleton organization	11	0.00924	2.40712
		GO:0030832	regulation of actin filament length	12	0.00911	2.29249
		GO:0051236	establishment of RNA localization	16	0.00898	1.98525
		GO:0050658	RNA transport	16	0.00898	1.98525
		GO:0050657	nucleic acid transport	16	0.00898	1.98525
		GO:0019098	reproductive behavior	6	0.00884	4.01186
		GO:0032990	cell part morphogenesis	33	0.00845	1.55146
		GO:0060627	regulation of vesicle-mediated transport	16	0.00818	2.00593
		GO:0050905	neuromuscular process	12	0.00812	2.32947
		GO:0031110	regulation of microtubule polymerization or depolymerization	8	0.00785	3.10596
		GO:0006916	anti-apoptosis	28	0.00779	1.63591
		GO:0051050	positive regulation of transport	30	0.00686	1.61914
		GO:0034614	cellular response to reactive oxygen species	8	0.00656	3.20949
		GO:0044275	cellular carbohydrate catabolic process	15	0.00651	2.12393
		GO:0051291	protein heterooligomerization	11	0.00626	2.54599
		GO:0051259	protein oligomerization	25	0.00618	1.72925
		GO:0006979	response to oxidative stress	24	0.00588	1.76131
		GO:0032970	regulation of actin filament-based process	16	0.0056	2.09315
		GO:0051444	negative regulation of ubiquitin-protein ligase activity	13	0.00558	2.33526
		GO:0051352	negative regulation of ligase activity	13	0.00558	2.33526
		GO:0000302	response to reactive oxygen species	14	0.00547	2.24664
		GO:0006403	RNA localization	17	0.00529	2.04605
		GO:0034599	cellular response to oxidative stress	10	0.00512	2.79897
		GO:0006892	post-Golgi vesicle-mediated transport	12	0.00491	2.49012
		GO:0042391	regulation of membrane potential	21	0.00479	1.88617
		GO:0010639	negative regulation of organelle organization	15	0.00475	2.20163
		GO:0045664	regulation of neuron differentiation	21	0.0044	1.90036
		GO:0006470	protein amino acid dephosphorylation	21	0.0044	1.90036
		GO:0051436	negative regulation of ubiquitin-protein ligase activity during mitotic cell cycle	13	0.00437	2.40712
		GO:0051351	positive regulation of ligase activity	14	0.00434	2.30819
		GO:0051340	regulation of ligase activity	15	0.00425	2.22881
		GO:0007017	microtubule-based process	34	0.00414	1.61743
		GO:0032956	regulation of actin cytoskeleton organization	16	0.00411	2.1637
		GO:0032535	regulation of cellular component size	36	0.00384	1.59882
		GO:0043648	dicarboxylic acid metabolic process	9	0.00375	3.18589
		GO:0009141	nucleoside triphosphate metabolic process	21	0.00372	1.92937
		GO:0051438	regulation of ubiquitin-protein ligase activity	15	0.00301	2.31454
		GO:0016579	protein deubiquitination	8	0.00284	3.70326
		GO:0009109	coenzyme catabolic process	8	0.00284	3.70326
		GO:0048667	cell morphogenesis involved in neuron differentiation	30	0.00279	1.7276
		GO:0031175	neuron projection development	35	0.00278	1.64549
		GO:0009142	nucleoside triphosphate biosynthetic process	18	0.00277	2.12393
		GO:0048488	synaptic vesicle endocytosis	6	0.00273	5.15811
		GO:0010769	regulation of cell morphogenesis involved in differentiation	15	0.00267	2.34459
		GO:0022618	ribonucleoprotein complex assembly	14	0.00265	2.442
		GO:0019320	hexose catabolic process	14	0.00265	2.442
		GO:0000398	nuclear mRNA splicing, via spliceosome	24	0.00252	1.88794
		GO:0000377	RNA splicing, via transesterification reactions with bulged adenosine as nucleophile	24	0.00252	1.88794
		GO:0000375	RNA splicing, via transesterification reactions	24	0.00252	1.88794
		GO:0009199	ribonucleoside triphosphate metabolic process	20	0.00251	2.03993
		GO:0030036	actin cytoskeleton organization	32	0.00249	1.70415
		GO:0055082	cellular chemical homeostasis	48	0.00245	1.52028
		GO:0031398	positive regulation of protein ubiquitination	16	0.00236	2.29249
		GO:0051437	positive regulation of ubiquitin-protein ligase activity during mitotic cell cycle	14	0.00232	2.47792
		GO:0009205	purine ribonucleoside triphosphate metabolic process	20	0.00228	2.05737
		GO:0009152	purine ribonucleotide biosynthetic process	20	0.00228	2.05737
		GO:0051248	negative regulation of protein metabolic process	28	0.00215	1.80212
		GO:0051187	cofactor catabolic process	9	0.00203	3.4942
		GO:0007632	visual behavior	9	0.00203	3.4942
		GO:0006084	acetyl-CoA metabolic process	9	0.00203	3.4942
		GO:0001505	regulation of neurotransmitter levels	14	0.00203	2.5149
		GO:0009201	ribonucleoside triphosphate biosynthetic process	18	0.00201	2.18829
		GO:0009145	purine nucleoside triphosphate biosynthetic process	18	0.00201	2.18829
		GO:0006163	purine nucleotide metabolic process	28	0.00199	1.81181
		GO:0009260	ribonucleotide biosynthetic process	21	0.00197	2.03828
		GO:0030029	actin filament-based process	34	0.00195	1.69797
		GO:0031397	negative regulation of protein ubiquitination	15	0.00183	2.43965
		GO:0009206	purine ribonucleoside triphosphate biosynthetic process	18	0.00181	2.21062
		GO:0006873	cellular ion homeostasis	48	0.00178	1.54467
		GO:0007409	axonogenesis	29	0.0017	1.80846
		GO:0048193	Golgi vesicle transport	22	0.00169	2.02124
		GO:0017038	protein import	22	0.00169	2.02124
		GO:0031344	regulation of cell projection organization	17	0.00164	2.29893
		GO:0009144	purine nucleoside triphosphate metabolic process	21	0.00162	2.0717
		GO:0019318	hexose metabolic process	29	0.00158	1.81788
		GO:0046034	ATP metabolic process	19	0.00158	2.17787
		GO:0050770	regulation of axonogenesis	13	0.00142	2.74496
		GO:0046356	acetyl-CoA catabolic process	8	0.00132	4.18629
		GO:0006099	tricarboxylic acid cycle	8	0.00132	4.18629
		GO:0016311	dephosphorylation	25	0.00129	1.95383
		GO:0070646	protein modification by small protein removal	9	0.00128	3.73518
		GO:0006613	cotranslational protein targeting to membrane	6	0.00125	6.01779
		GO:0070507	regulation of microtubule cytoskeleton organization	11	0.00124	3.15218
		GO:0032269	negative regulation of cellular protein metabolic process	28	0.00124	1.8722
		GO:0043623	cellular protein complex assembly	26	0.00121	1.93164
		GO:0009060	aerobic respiration	10	0.00117	3.43874
		GO:0034504	protein localization in nucleus	18	0.00114	2.30469
		GO:0010975	regulation of neuron projection development	15	0.00106	2.57905
		GO:0031396	regulation of protein ubiquitination	19	0.000891	2.28676
		GO:0010608	posttranscriptional regulation of gene expression	32	0.000845	1.8253
		GO:0006612	protein targeting to membrane	10	0.000739	3.64715
		GO:0043254	regulation of protein complex assembly	18	0.000693	2.40712
		GO:0044057	regulation of system process	43	0.000667	1.67486
		GO:0006754	ATP biosynthetic process	18	0.000607	2.43416
		GO:0006417	regulation of translation	24	0.000572	2.10842
		GO:0006007	glucose catabolic process	14	0.000506	2.90514
		GO:0016567	protein ubiquitination	22	0.000486	2.22507
		GO:0048167	regulation of synaptic plasticity	15	0.000418	2.82084
		GO:0051129	negative regulation of cellular component organization	25	0.000404	2.11894
		GO:0006606	protein import into nucleus	18	0.000404	2.51908
		GO:0006120	mitochondrial electron transport, NADH to ubiquinone	12	0.000314	3.43874
		GO:0031399	regulation of protein modification process	43	0.000255	1.75434
		GO:0008088	axon cargo transport	8	0.000248	5.34915
		GO:0010035	response to inorganic substance	33	0.000245	1.93744
		GO:0006096	glycolysis	13	0.000226	3.32899
		GO:0010324	membrane invagination	35	0.000197	1.91475
		GO:0006897	endocytosis	35	0.000197	1.91475
		GO:0031400	negative regulation of protein modification process	23	0.000187	2.32621
		GO:0051170	nuclear import	19	0.000182	2.59859
		GO:0044087	regulation of cellular component biogenesis	26	0.000166	2.2037
		GO:0033043	regulation of organelle organization	35	0.000152	1.94122
		GO:0032446	protein modification by small protein conjugation	25	0.000132	2.27947
		GO:0043244	regulation of protein complex disassembly	14	0.000132	3.30389
		GO:0006397	mRNA processing	47	0.000117	1.76222
		GO:0033365	protein localization in organelle	27	0.000104	2.22576
		GO:0042775	mitochondrial ATP synthesis coupled electron transport	15	9.5e-05	3.22382
		GO:0042773	ATP synthesis coupled electron transport	15	9.5e-05	3.22382
		GO:0048168	regulation of neuronal synaptic plasticity	12	7e-05	4.01186
		GO:0019226	transmission of nerve impulse	51	6.8e-05	1.75376
		GO:0007611	learning or memory	23	6.55e-05	2.49386
		GO:0006446	regulation of translational initiation	13	5.45e-05	3.81616
		GO:0019725	cellular homeostasis	64	4.87e-05	1.65296
		GO:0006006	glucose metabolic process	29	3.58e-05	2.28126
		GO:0007018	microtubule-based movement	24	2.98e-05	2.55623
		GO:0008380	RNA splicing	45	2.59e-05	1.90705
		GO:0051169	nuclear transport	30	2.51e-05	2.28524
		GO:0034622	cellular macromolecular complex assembly	49	2.33e-05	1.85454
		GO:0016071	mRNA metabolic process	55	2.03e-05	1.78907
		GO:0006913	nucleocytoplasmic transport	30	1.96e-05	2.31454
		GO:0043161	proteasomal ubiquitin-dependent protein catabolic process	23	1.7e-05	2.71391
		GO:0010498	proteasomal protein catabolic process	23	1.7e-05	2.71391
		GO:0070271	protein complex biogenesis	70	1.57e-05	1.6683
		GO:0006461	protein complex assembly	70	1.57e-05	1.6683
		GO:0034621	cellular macromolecular complex subunit organization	54	1.49e-05	1.82051
		GO:0006457	protein folding	33	1.39e-05	2.24392
		GO:0031644	regulation of neurological system process	30	1.35e-05	2.35992
		GO:0016310	phosphorylation	101	1.21e-05	1.51949
		GO:0016044	membrane organization	57	1.17e-05	1.8006
		GO:0050804	regulation of synaptic transmission	28	1.08e-05	2.47792
		GO:0007268	synaptic transmission	48	8.91e-06	1.93862
		GO:0030705	cytoskeleton-dependent intracellular transport	16	8.78e-06	3.70326
		GO:0006119	oxidative phosphorylation	23	8.71e-06	2.82468
		GO:0022904	respiratory electron transport chain	18	7.99e-06	3.38501
		GO:0007264	small GTPase mediated signal transduction	49	7.66e-06	1.93359
		GO:0010970	microtubule-based transport	12	6.93e-06	4.98024
		GO:0051969	regulation of transmission of nerve impulse	30	6.05e-06	2.45624
		GO:0006605	protein targeting	39	4.23e-06	2.1832
		GO:0051493	regulation of cytoskeleton organization	29	3.66e-06	2.56641
		GO:0022900	electron transport chain	26	3.57e-06	2.74496
		GO:0065003	macromolecular complex assembly	91	1.35e-06	1.64698
		GO:0032268	regulation of cellular protein metabolic process	71	8.91e-07	1.8028
		GO:0043933	macromolecular complex subunit organization	97	6.3e-07	1.6443
		GO:0070647	protein modification by small protein conjugation or removal	34	5.27e-07	2.55756
		GO:0045333	cellular respiration	26	1.44e-07	3.22603
		GO:0044265	cellular macromolecule catabolic process	101	1.44e-07	1.67668
		GO:0015980	energy derivation by oxidation of organic compounds	33	1.31e-07	2.75816
		GO:0006796	phosphate metabolic process	127	1.29e-07	1.57093
		GO:0006793	phosphorus metabolic process	127	1.29e-07	1.57093
		GO:0006414	translational elongation	27	8.45e-08	3.21743
		GO:0034613	cellular protein localization	67	8.38e-08	1.96201
		GO:0030163	protein catabolic process	91	7e-08	1.76083
		GO:0044257	cellular protein catabolic process	89	6.54e-08	1.7764
		GO:0051603	proteolysis involved in cellular protein catabolic process	89	5.19e-08	1.78528
		GO:0070727	cellular macromolecule localization	68	4.98e-08	1.97686
		GO:0016192	vesicle-mediated transport	87	3.28e-08	1.81788
		GO:0043632	modification-dependent macromolecule catabolic process	87	2.77e-08	1.82421
		GO:0019941	modification-dependent protein catabolic process	87	2.77e-08	1.82421
		GO:0006886	intracellular protein transport	66	4.68e-09	2.12393
		GO:0006413	translational initiation	19	3.99e-09	5.08169
		GO:0006511	ubiquitin-dependent protein catabolic process	54	2.46e-11	2.68563
		GO:0006091	generation of precursor metabolites and energy	65	5.58e-12	2.4994
		GO:0015031	protein transport	124	1.43e-13	1.95855
		GO:0045184	establishment of protein localization	125	1.22e-13	1.95637
		GO:0046907	intracellular transport	117	1.17e-15	2.14332
	MP	GO:0015171	amino acid transmembrane transporter activity	10	0.0307	2.09174
		GO:0046933	hydrogen ion transporting ATP synthase activity, rotational mechanism	5	0.0234	3.85664
		GO:0016651	oxidoreductase activity, acting on NADH or NADPH	13	0.0228	1.93297
		GO:0046961	proton-transporting ATPase activity, rotational mechanism	6	0.0224	3.21946
		GO:0004693	cyclin-dependent protein kinase activity	7	0.0202	2.87963
		GO:0035091	phosphoinositide binding	15	0.02	1.85119
		GO:0005543	phospholipid binding	23	0.0189	1.60367
		GO:0016881	acid-amino acid ligase activity	26	0.0136	1.59638
		GO:0016879	ligase activity, forming carbon-nitrogen bonds	29	0.0135	1.54934
		GO:0016684	oxidoreductase activity, acting on peroxide as acceptor	8	0.00825	3.08531
		GO:0022890	inorganic cation transmembrane transporter activity	22	0.00667	1.79806
		GO:0046982	protein heterodimerization activity	28	0.00645	1.66132
		GO:0019787	small conjugating protein ligase activity	24	0.00507	1.78428
		GO:0008509	anion transmembrane transporter activity	22	0.00496	1.84699
		GO:0042623	ATPase activity, coupled	35	0.00482	1.58803
		GO:0004721	phosphoprotein phosphatase activity	24	0.00472	1.79509
		GO:0005200	structural constituent of cytoskeleton	14	0.00397	2.33483
		GO:0008047	enzyme activator activity	42	0.00324	1.54726
		GO:0008234	cysteine-type peptidase activity	22	0.00306	1.92559
		GO:0015077	monovalent inorganic cation transmembrane transporter activity	18	0.00263	2.13599
		GO:0016791	phosphatase activity	34	0.0022	1.68515
		GO:0016790	thiolester hydrolase activity	18	0.00214	2.17787
		GO:0043492	ATPase activity, coupled to movement of substances	19	0.00202	2.13167
		GO:0015662	ATPase activity, coupled to transmembrane movement of ions, phosphorylative mechanism	12	0.00197	2.79425
		GO:0042626	ATPase activity, coupled to transmembrane movement of substances	19	0.00183	2.15123
		GO:0015078	hydrogen ion transmembrane transporter activity	17	0.00143	2.33113
		GO:0050136	NADH dehydrogenase (quinone) activity	11	0.00124	3.15707
		GO:0003954	NADH dehydrogenase activity	11	0.00124	3.15707
		GO:0008137	NADH dehydrogenase (ubiquinone) activity	11	0.00124	3.15707
		GO:0015405	P-P-bond-hydrolysis-driven transmembrane transporter activity	21	0.0012	2.12431
		GO:0015399	primary active transmembrane transporter activity	21	0.0012	2.12431
		GO:0003779	actin binding	43	0.00114	1.62783
		GO:0019901	protein kinase binding	24	0.00108	2.0149
		GO:0008601	protein phosphatase type 2A regulator activity	7	0.00104	5.08169
		GO:0015631	tubulin binding	19	0.000667	2.34484
		GO:0004221	ubiquitin thiolesterase activity	16	0.000564	2.6328
		GO:0008017	microtubule binding	16	0.00036	2.7425
		GO:0016887	ATPase activity	46	0.00031	1.69969
		GO:0003735	structural constituent of ribosome	28	0.000291	2.05688
		GO:0019208	phosphatase regulator activity	14	0.000278	3.08531
		GO:0019829	cation-transporting ATPase activity	11	0.000277	3.77094
		GO:0019783	small conjugating protein-specific protease activity	9	0.000269	4.62797
		GO:0004843	ubiquitin-specific protease activity	9	0.000193	4.82919
		GO:0019900	kinase binding	30	0.000158	2.06837
		GO:0019888	protein phosphatase regulator activity	14	0.000155	3.25995
		GO:0004722	protein serine/threonine phosphatase activity	13	0.000115	3.56525
		GO:0000149	SNARE binding	12	7.33e-05	4.00257
		GO:0019905	syntaxin binding	11	7e-05	4.37915
		GO:0042625	ATPase activity, coupled to transmembrane movement of ions	18	4.39e-05	3.00193
		GO:0051082	unfolded protein binding	24	2.67e-05	2.57557
		GO:0008565	protein transporter activity	21	1.02e-05	2.97892
		GO:0008092	cytoskeletal protein binding	70	6.25e-06	1.71406
		GO:0019899	enzyme binding	72	6.18e-06	1.69899
		GO:0032561	guanyl ribonucleotide binding	58	2.86e-06	1.8738
		GO:0019001	guanyl nucleotide binding	58	2.86e-06	1.8738
		GO:0003723	RNA binding	106	7.06e-10	1.82197
		GO:0003924	GTPase activity	47	2.47e-10	2.749
		GO:0003743	translation initiation factor activity	24	7.66e-11	4.85558
		GO:0008135	translation factor activity, nucleic acid binding	31	5.18e-11	3.90387
