# Supplementary material for: Comparison of Brain Transcriptome of the Greater Horseshoe Bats (Rhinolophus ferrumequinum) in Active and Torpid Episodes
Source: PLoS One. 2014 Sep 24;9(9):e107746. doi: 10.1371/journal.pone.0107746 (PMC4174523; doi:10.1371/journal.pone.0107746)
Supplement: Table S4 — Over-represented GO categories in the significantly up- and down-regulated genes. (XLSX) [file pone.0107746.s004.xlsx]

## Sheet: Down-regulated in torpid brain
Category	GO ID	GO Term Name	Gene count	F.D.R.
	GO:0006007	glucose catabolic process	13	6.95e-07
	GO:0019320	hexose catabolic process	13	1.21e-06
	GO:0044275	cellular carbohydrate catabolic process	14	1.63e-06
	GO:0006119	oxidative phosphorylation	17	1.66e-06
	GO:0046365	monosaccharide catabolic process	13	2.03e-06
	GO:0016052	carbohydrate catabolic process	15	2.84e-06
	GO:0045333	cellular respiration	17	3.29e-06
	GO:0046164	alcohol catabolic process	13	8.16e-06
	GO:0015980	energy derivation by oxidation of organic compounds	19	1.2e-05
	GO:0051969	regulation of transmission of nerve impulse	17	3.41e-05
	GO:0022900	electron transport chain	17	3.41e-05
	GO:0010324	membrane invagination	22	5.01e-05
	GO:0006897	endocytosis	22	5.01e-05
	GO:0031644	regulation of neurological system process	17	5.61e-05
	GO:0050804	regulation of synaptic transmission	16	6.13e-05
	GO:0006412	translation	30	6.2e-05
	GO:0019725	cellular homeostasis	30	6.2e-05
	GO:0048168	regulation of neuronal synaptic plasticity	9	9.06e-05
	GO:0022904	respiratory electron transport chain	12	9.57e-05
	GO:0042775	mitochondrial ATP synthesis coupled electron transport	11	0.000118
	GO:0042773	ATP synthesis coupled electron transport	11	0.000118
	GO:0042592	homeostatic process	38	0.000212
	GO:0006006	glucose metabolic process	16	0.000278
	GO:0031399	regulation of protein modification process	23	0.000323
	GO:0031400	negative regulation of protein modification process	15	0.000359
	GO:0055114	oxidation reduction	38	0.000425
	GO:0048878	chemical homeostasis	27	0.000431
	GO:0006120	mitochondrial electron transport, NADH to ubiquinone	9	0.000437
	GO:0044057	regulation of system process	21	0.000779
	GO:0006873	cellular ion homeostasis	22	0.000875
	GO:0043085	positive regulation of catalytic activity	30	0.00101
	GO:0051046	regulation of secretion	14	0.00107
	GO:0055082	cellular chemical homeostasis	22	0.00114
	GO:0044093	positive regulation of molecular function	32	0.00147
	GO:0031397	negative regulation of protein ubiquitination	11	0.0015
	GO:0051050	positive regulation of transport	15	0.00154
	GO:0051187	cofactor catabolic process	7	0.00161
	GO:0050433	regulation of catecholamine secretion	5	0.00163
	GO:0048167	regulation of synaptic plasticity	10	0.00164
	GO:0006979	response to oxidative stress	15	0.00168
	GO:0050801	ion homeostasis	22	0.00187
	GO:0000302	response to reactive oxygen species	9	0.00228
	GO:0019318	hexose metabolic process	16	0.00257
	GO:0006099	tricarboxylic acid cycle	6	0.00272
	GO:0034614	cellular response to reactive oxygen species	6	0.00272
	GO:0046356	acetyl-CoA catabolic process	6	0.00272
	GO:0051047	positive regulation of secretion	9	0.00299
	GO:0006754	ATP biosynthetic process	10	0.00305
	GO:0031396	regulation of protein ubiquitination	12	0.00365
	GO:0009060	aerobic respiration	7	0.00414
	GO:0009206	purine ribonucleoside triphosphate biosynthetic process	10	0.00427
	GO:0007618	mating	5	0.00439
	GO:0006000	fructose metabolic process	5	0.00439
	GO:0016044	membrane organization	26	0.00458
	GO:0016192	vesicle-mediated transport	36	0.00468
	GO:0009201	ribonucleoside triphosphate biosynthetic process	10	0.00476
	GO:0009145	purine nucleoside triphosphate biosynthetic process	10	0.00476
	GO:0034599	cellular response to oxidative stress	7	0.00489
	GO:0016310	phosphorylation	42	0.00493
	GO:0009109	coenzyme catabolic process	6	0.00521
	GO:0005996	monosaccharide metabolic process	17	0.00531
	GO:0006800	oxygen and reactive oxygen species metabolic process	7	0.00572
	GO:0010035	response to inorganic substance	15	0.00613
	GO:0060341	regulation of cellular localization	15	0.00613
	GO:0006084	acetyl-CoA metabolic process	6	0.00632
	GO:0009142	nucleoside triphosphate biosynthetic process	10	0.00646
	GO:0051345	positive regulation of hydrolase activity	11	0.00833
	GO:0051436	negative regulation of ubiquitin-protein ligase activity during mitotic cell cycle	9	0.00856
	GO:0015992	proton transport	7	0.00885
	GO:0031401	positive regulation of protein modification process	14	0.00885
	GO:0043648	dicarboxylic acid metabolic process	6	0.00899
	GO:0051952	regulation of amine transport	5	0.00924
	GO:0051444	negative regulation of ubiquitin-protein ligase activity	9	0.00947
	GO:0051352	negative regulation of ligase activity	9	0.00947
	GO:0031398	positive regulation of protein ubiquitination	10	0.0103
	GO:0032269	negative regulation of cellular protein metabolic process	15	0.0109
	GO:0046034	ATP metabolic process	10	0.0112
	GO:0006818	hydrogen transport	7	0.0115
	GO:0051437	positive regulation of ubiquitin-protein ligase activity during mitotic cell cycle	9	0.0127
	GO:0006413	translational initiation	7	0.0131
	GO:0015986	ATP synthesis coupled proton transport	6	0.0143
	GO:0015985	energy coupled proton transport, down electrochemical gradient	6	0.0143
	GO:0051248	negative regulation of protein metabolic process	15	0.0145
	GO:0043623	cellular protein complex assembly	13	0.0145
	GO:0051439	regulation of ubiquitin-protein ligase activity during mitotic cell cycle	9	0.0152
	GO:0051443	positive regulation of ubiquitin-protein ligase activity	9	0.0152
	GO:0032535	regulation of cellular component size	17	0.0162
	GO:0032268	regulation of cellular protein metabolic process	27	0.0163
	GO:0009743	response to carbohydrate stimulus	6	0.0165
	GO:0009152	purine ribonucleotide biosynthetic process	10	0.0169
	GO:0009205	purine ribonucleoside triphosphate metabolic process	10	0.0169
	GO:0051351	positive regulation of ligase activity	9	0.0181
	GO:0009199	ribonucleoside triphosphate metabolic process	10	0.0183
	GO:0034220	ion transmembrane transport	6	0.0189
	GO:0007610	behavior	21	0.0191
	GO:0060627	regulation of vesicle-mediated transport	9	0.0196
	GO:0043405	regulation of MAP kinase activity	10	0.0197
	GO:0006749	glutathione metabolic process	5	0.0198
	GO:0007268	synaptic transmission	18	0.0206
	GO:0051591	response to cAMP	5	0.0233
	GO:0034622	cellular macromolecular complex assembly	19	0.0243
	GO:0009144	purine nucleoside triphosphate metabolic process	10	0.0245
	GO:0032270	positive regulation of cellular protein metabolic process	15	0.0247
	GO:0019226	transmission of nerve impulse	20	0.0248
	GO:0051438	regulation of ubiquitin-protein ligase activity	9	0.0249
	GO:0009260	ribonucleotide biosynthetic process	10	0.0262
	GO:0006732	coenzyme metabolic process	12	0.0282
	GO:0051340	regulation of ligase activity	9	0.029
	GO:0051186	cofactor metabolic process	14	0.0297
	GO:0006575	cellular amino acid derivative metabolic process	11	0.0302
	GO:0045454	cell redox homeostasis	7	0.0306
	GO:0007632	visual behavior	5	0.0312
	GO:0034284	response to monosaccharide stimulus	5	0.0312
	GO:0009746	response to hexose stimulus	5	0.0312
	GO:0009749	response to glucose stimulus	5	0.0312
	GO:0051258	protein polymerization	5	0.0312
	GO:0006836	neurotransmitter transport	8	0.0316
	GO:0051247	positive regulation of protein metabolic process	15	0.0328
	GO:0042391	regulation of membrane potential	10	0.0363
	GO:0009141	nucleoside triphosphate metabolic process	10	0.0363
	GO:0050730	regulation of peptidyl-tyrosine phosphorylation	5	0.0406
	GO:0007611	learning or memory	9	0.041
	GO:0043161	proteasomal ubiquitin-dependent protein catabolic process	10	0.0411
	GO:0010498	proteasomal protein catabolic process	10	0.0411
	GO:0010648	negative regulation of cell communication	14	0.0415
	GO:0000187	activation of MAPK activity	6	0.0461
	GO:0030003	cellular cation homeostasis	12	0.048
	GO:0009150	purine ribonucleotide metabolic process	10	0.0489
CC	GO:0044445	cytosolic part	29	3.98e-11
	GO:0005743	mitochondrial inner membrane	41	1.28e-10
	GO:0019866	organelle inner membrane	41	1.17e-09
	GO:0031966	mitochondrial membrane	45	3e-09
	GO:0005740	mitochondrial envelope	46	8.29e-09
	GO:0005829	cytosol	93	2.66e-08
	GO:0022626	cytosolic ribosome	19	2.81e-08
	GO:0070469	respiratory chain	17	1.04e-07
	GO:0044429	mitochondrial part	53	3.26e-07
	GO:0031090	organelle membrane	76	1.84e-06
	GO:0033279	ribosomal subunit	20	3.46e-06
	GO:0022627	cytosolic small ribosomal subunit	11	1.01e-05
	GO:0005739	mitochondrion	73	1.65e-05
	GO:0031967	organelle envelope	49	2.87e-05
	GO:0031975	envelope	49	2.87e-05
	GO:0015935	small ribosomal subunit	12	9.5e-05
	GO:0044455	mitochondrial membrane part	17	9.88e-05
	GO:0005746	mitochondrial respiratory chain	12	0.000114
	GO:0043005	neuron projection	29	0.000507
	GO:0044448	cell cortex part	11	0.000523
	GO:0045271	respiratory chain complex I	9	0.000529
	GO:0030964	NADH dehydrogenase complex	9	0.000529
	GO:0005747	mitochondrial respiratory chain complex I	9	0.000529
	GO:0008021	synaptic vesicle	11	0.000941
	GO:0030863	cortical cytoskeleton	8	0.00131
	GO:0000267	cell fraction	56	0.00133
	GO:0030659	cytoplasmic vesicle membrane	14	0.00181
	GO:0022625	cytosolic large ribosomal subunit	8	0.0019
	GO:0005840	ribosome	20	0.0022
	GO:0005625	soluble fraction	22	0.00279
	GO:0030425	dendrite	16	0.0033
	GO:0033176	proton-transporting V-type ATPase complex	5	0.00403
	GO:0012506	vesicle membrane	14	0.00404
	GO:0009898	internal side of plasma membrane	24	0.00408
	GO:0044433	cytoplasmic vesicle part	15	0.00463
	GO:0005852	eukaryotic translation initiation factor 3 complex	5	0.00541
	GO:0000502	proteasome complex	9	0.00872
	GO:0031988	membrane-bounded vesicle	32	0.0119
	GO:0019717	synaptosome	10	0.0123
	GO:0016023	cytoplasmic membrane-bounded vesicle	31	0.0136
	GO:0030672	synaptic vesicle membrane	5	0.0139
	GO:0005938	cell cortex	12	0.0148
	GO:0030135	coated vesicle	14	0.0158
	GO:0044456	synapse part	17	0.0178
	GO:0030136	clathrin-coated vesicle	12	0.0183
	GO:0045202	synapse	23	0.0207
	GO:0016469	proton-transporting two-sector ATPase complex	6	0.0207
	GO:0030665	clathrin coated vesicle membrane	7	0.0214
	GO:0015934	large ribosomal subunit	8	0.0298
	GO:0005759	mitochondrial matrix	17	0.0303
	GO:0031980	mitochondrial lumen	17	0.0303
	GO:0043025	cell soma	13	0.0347
	GO:0030662	coated vesicle membrane	8	0.0352
	GO:0030666	endocytic vesicle membrane	5	0.0429
	GO:0030424	axon	13	0.0449
MF	GO:0005198	structural molecule activity	39	1.33e-06
	GO:0015077	monovalent inorganic cation transmembrane transporter activity	15	1.05e-05
	GO:0015078	hydrogen ion transmembrane transporter activity	14	1.11e-05
	GO:0003735	structural constituent of ribosome	18	0.000275
	GO:0003954	NADH dehydrogenase activity	9	0.000401
	GO:0008137	NADH dehydrogenase (ubiquinone) activity	9	0.000401
	GO:0050136	NADH dehydrogenase (quinone) activity	9	0.000401
	GO:0022890	inorganic cation transmembrane transporter activity	15	0.000433
	GO:0004601	peroxidase activity	7	0.000579
	GO:0016684	oxidoreductase activity, acting on peroxide as acceptor	7	0.000579
	GO:0042625	ATPase activity, coupled to transmembrane movement of ions	10	0.000739
	GO:0030246	carbohydrate binding	18	0.000907
	GO:0003924	GTPase activity	19	0.00113
	GO:0016209	antioxidant activity	8	0.00151
	GO:0009055	electron carrier activity	16	0.00227
	GO:0015399	primary active transmembrane transporter activity	12	0.00302
	GO:0015405	P-P-bond-hydrolysis-driven transmembrane transporter activity	12	0.00302
	GO:0042626	ATPase activity, coupled to transmembrane movement of substances	11	0.00331
	GO:0043492	ATPase activity, coupled to movement of substances	11	0.00366
	GO:0048029	monosaccharide binding	6	0.00403
	GO:0016651	oxidoreductase activity, acting on NADH or NADPH	10	0.00438
	GO:0005529	sugar binding	11	0.00445
	GO:0005200	structural constituent of cytoskeleton	8	0.00448
	GO:0050662	coenzyme binding	15	0.00715
	GO:0051287	NAD or NADH binding	7	0.0123
	GO:0015002	heme-copper terminal oxidase activity	5	0.016
	GO:0004129	cytochrome-c oxidase activity	5	0.016
	GO:0016675	oxidoreductase activity, acting on heme group of donors	5	0.016
	GO:0016676	oxidoreductase activity, acting on heme group of donors, oxygen as acceptor	5	0.016
	GO:0042803	protein homodimerization activity	19	0.0174
	GO:0048037	cofactor binding	17	0.0177
	GO:0008135	translation factor activity, nucleic acid binding	10	0.0212
	GO:0005539	glycosaminoglycan binding	8	0.0322
	GO:0005525	GTP binding	21	0.0335
	GO:0032561	guanyl ribonucleotide binding	21	0.0372
	GO:0019001	guanyl nucleotide binding	21	0.0372
	GO:0030247	polysaccharide binding	8	0.0375
	GO:0001871	pattern binding	8	0.0375
	GO:0051540	metal cluster binding	6	0.0483
	GO:0051536	iron-sulfur cluster binding	6	0.0483
	GO:0019900	kinase binding	12	0.049

## Sheet: UP-regualted in torpid brain
Category	GO ID	GO Term Name	Gene count	F.D.R.
	GO:0006511	ubiquitin-dependent protein catabolic process	43	8.16e-07
	GO:0019941	modification-dependent protein catabolic process	70	4.59e-05
	GO:0043632	modification-dependent macromolecule catabolic process	70	4.59e-05
	GO:0006913	nucleocytoplasmic transport	27	0.000116
	GO:0051169	nuclear transport	27	0.000155
	GO:0006605	protein targeting	34	0.000156
	GO:0006886	intracellular protein transport	50	0.000427
	GO:0030705	cytoskeleton-dependent intracellular transport	13	0.000456
	GO:0007018	microtubule-based movement	17	0.000488
	GO:0010970	microtubule-based transport	10	0.000607
	GO:0070507	regulation of microtubule cytoskeleton organization	11	0.000766
	GO:0051493	regulation of cytoskeleton organization	22	0.000815
	GO:0006413	translational initiation	12	0.00110306
	GO:0070646	protein modification by small protein removal	9	0.00118068
	GO:0010608	posttranscriptional regulation of gene expression	29	0.00142961
	GO:0006821	chloride transport	10	0.00148071
	GO:0051170	nuclear import	16	0.00148129
	GO:0006446	regulation of translational initiation	11	0.00165532
	GO:0006612	protein targeting to membrane	10	0.00193138
	GO:0033043	regulation of organelle organization	27	0.00211375
	GO:0033365	protein localization in organelle	23	0.00219342
	GO:0016579	protein deubiquitination	8	0.00230829
	GO:0006613	cotranslational protein targeting to membrane	6	0.00269045
	GO:0006606	protein import into nucleus	15	0.00306681
	GO:0008088	axon cargo transport	7	0.00320873
	GO:0032886	regulation of microtubule-based process	11	0.00323839
	GO:0006417	regulation of translation	21	0.00363317
	GO:0032446	protein modification by small protein conjugation	21	0.00363317
	GO:0016567	protein ubiquitination	19	0.00479962
	GO:0016311	dephosphorylation	21	0.00504876
	GO:0006333	chromatin assembly or disassembly	15	0.00552391
	GO:0031110	regulation of microtubule polymerization or depolymerization	8	0.00559933
	GO:0034728	nucleosome organization	11	0.00584019
	GO:0015698	inorganic anion transport	11	0.00584019
	GO:0032880	regulation of protein localization	16	0.00636654
	GO:0006403	RNA localization	17	0.00711966
	GO:0006457	protein folding	24	0.00775208
	GO:0045047	protein targeting to ER	5	0.00819991
	GO:0034504	protein localization in nucleus	15	0.00824782
	GO:0006470	protein amino acid dephosphorylation	18	0.0119229
	GO:0019827	stem cell maintenance	5	0.0126013
	GO:0050658	RNA transport	16	0.0129849
	GO:0050657	nucleic acid transport	16	0.0129849
	GO:0051236	establishment of RNA localization	16	0.0129849
	GO:0043244	regulation of protein complex disassembly	10	0.0149648
	GO:0007215	glutamate signaling pathway	6	0.0166883
	GO:0015931	nucleobase, nucleoside, nucleotide and nucleic acid transport	17	0.0169593
	GO:0048864	stem cell development	5	0.0182647
	GO:0044087	regulation of cellular component biogenesis	18	0.019349
	GO:0006334	nucleosome assembly	9	0.019407
	GO:0050905	neuromuscular process	9	0.019407
	GO:0043254	regulation of protein complex assembly	13	0.0201525
	GO:0006820	anion transport	14	0.0217764
	GO:0007286	spermatid development	7	0.0221225
	GO:0051168	nuclear export	11	0.0236794
	GO:0017038	protein import	18	0.0252607
	GO:0007214	gamma-aminobutyric acid signaling pathway	5	0.0252784
	GO:0051789	response to protein stimulus	13	0.0253378
	GO:0031497	chromatin assembly	9	0.026685
	GO:0007409	axonogenesis	22	0.02772
	GO:0006323	DNA packaging	11	0.0304664
	GO:0048515	spermatid differentiation	7	0.0327289
	GO:0045664	regulation of neuron differentiation	15	0.0338902
	GO:0007416	synaptogenesis	6	0.0346074
	GO:0051129	negative regulation of cellular component organization	17	0.0349663
	GO:0051495	positive regulation of cytoskeleton organization	8	0.0350247
	GO:0065004	protein-DNA complex assembly	9	0.0356685
	GO:0010639	negative regulation of organelle organization	11	0.0385221
	GO:0031334	positive regulation of protein complex assembly	7	0.0390851
	GO:0007611	learning or memory	14	0.039736
	GO:0051924	regulation of calcium ion transport	9	0.0408444
	GO:0048863	stem cell differentiation	5	0.0435631
	GO:0010638	positive regulation of organelle organization	10	0.0450165
	GO:0051028	mRNA transport	13	0.0466666
	GO:0055002	striated muscle cell development	8	0.0471056
	GO:0006405	RNA export from nucleus	8	0.0471056
	GO:0051146	striated muscle cell differentiation	11	0.0479369
CC	GO:0008287	protein serine/threonine phosphatase complex	15	1.88e-06
	GO:0016607	nuclear speck	24	4.31e-06
	GO:0043005	neuron projection	48	3.14e-05
	GO:0016604	nuclear body	29	0.000163
	GO:0045202	synapse	44	0.000224
	GO:0031988	membrane-bounded vesicle	59	0.000225
	GO:0016023	cytoplasmic membrane-bounded vesicle	57	0.000313
	GO:0048770	pigment granule	18	0.00033
	GO:0042470	melanosome	18	0.00033
	GO:0048471	perinuclear region of cytoplasm	36	0.00048
	GO:0030426	growth cone	14	0.000574
	GO:0030427	site of polarized growth	14	0.000708
	GO:0016281	eukaryotic translation initiation factor 4F complex	6	0.00076
	GO:0030424	axon	23	0.0058731
	GO:0000159	protein phosphatase type 2A complex	7	0.00727964
	GO:0044456	synapse part	27	0.00983475
	GO:0000151	ubiquitin ligase complex	15	0.0105352
	GO:0017053	transcriptional repressor complex	9	0.0138795
	GO:0000502	proteasome complex	12	0.0148268
	GO:0031225	anchored to membrane	20	0.0180521
	GO:0005819	spindle	17	0.019343
	GO:0030425	dendrite	21	0.0194757
	GO:0034707	chloride channel complex	7	0.0238133
	GO:0030135	coated vesicle	20	0.0290021
	GO:0043025	cell soma	20	0.0290021
	GO:0005681	spliceosome	19	0.0318118
	GO:0019717	synaptosome	13	0.0350449
	GO:0005875	microtubule associated complex	13	0.0350449
	GO:0005852	eukaryotic translation initiation factor 3 complex	5	0.0397177
	GO:0012506	vesicle membrane	17	0.0446113
	GO:0005802	trans-Golgi network	8	0.0473657
	GO:0030133	transport vesicle	10	0.0483332
	GO:0016585	chromatin remodeling complex	11	0.0499321
MF	GO:0003743	translation initiation factor activity	18	5e-06
	GO:0008135	translation factor activity, nucleic acid binding	21	9.46e-05
	GO:0004221	ubiquitin thiolesterase activity	16	0.000118
	GO:0051082	unfolded protein binding	21	0.000191
	GO:0004843	ubiquitin-specific protease activity	9	0.000361
	GO:0004722	protein serine/threonine phosphatase activity	12	0.000463
	GO:0019783	small conjugating protein-specific protease activity	9	0.000534
	GO:0016790	thiolester hydrolase activity	16	0.00242338
	GO:0019905	syntaxin binding	9	0.00262968
	GO:0008234	cysteine-type peptidase activity	19	0.00325133
	GO:0003924	GTPase activity	28	0.00382336
	GO:0008565	protein transporter activity	16	0.00635964
	GO:0000149	SNARE binding	9	0.00854709
	GO:0008017	microtubule binding	13	0.00957967
	GO:0016791	phosphatase activity	29	0.0108175
	GO:0008536	Ran GTPase binding	5	0.0120061
	GO:0004890	GABA-A receptor activity	5	0.0120061
	GO:0043168	anion binding	10	0.0137429
	GO:0004721	phosphoprotein phosphatase activity	21	0.0137939
	GO:0016917	GABA receptor activity	5	0.0174219
	GO:0008509	anion transmembrane transporter activity	14	0.0196213
	GO:0031404	chloride ion binding	8	0.0235294
	GO:0005254	chloride channel activity	8	0.0235294
	GO:0003727	single-stranded RNA binding	6	0.0262571
	GO:0004707	MAP kinase activity	5	0.0322186
	GO:0019888	protein phosphatase regulator activity	9	0.0380567
	GO:0042165	neurotransmitter binding	8	0.0442023
	GO:0042393	histone binding	8	0.0442023
	GO:0003682	chromatin binding	16	0.0470079
